# Supplementary material for: Phenotypic Examination of Camelina sativa (L.) Crantz Accessions from the USDA-ARS National Genetics Resource Program
Source: Plants (Basel). 2020 May 19;9(5):642. doi: 10.3390/plants9050642 (PMC7286027; doi:10.3390/plants9050642)
Supplement: Supplementary file 1 [file plants-09-00642-s001.zip]

Archive with 11 entries (10 files):
- 042620 Supplemental Table S1. Raw DataOil Analysis.xlsx
- __MACOSX/
- __MACOSX/._042620 Supplemental Table S1. Raw DataOil Analysis.xlsx
- 042620 Supplemental Table S4 Total seed weight Stats.xlsx
- __MACOSX/._042620 Supplemental Table S4 Total seed weight Stats.xlsx
- 042620 Supplemental Table S3 TSW Stats.xlsx
- __MACOSX/._042620 Supplemental Table S3 TSW Stats.xlsx
- 042620 Camelina Figures S1-S7.pptx
- __MACOSX/._042620 Camelina Figures S1-S7.pptx
- 042620 Supplemental Table S2. Raw Data Compilation.xlsx
- __MACOSX/._042620 Supplemental Table S2. Raw Data Compilation.xlsx
