# Supplementary material for: Phenotypic Examination of Camelina sativa (L.) Crantz Accessions from the USDA-ARS National Genetics Resource Program
Source: Plants (Basel). 2020 May 19;9(5):642. doi: 10.3390/plants9050642 (PMC7286027; doi:10.3390/plants9050642)
Supplement: Supplementary file 1 [file plants-09-00642-s001.zip › 042620 Supplemental Table S1. Raw DataOil Analysis.xlsx]

## Sheet: Lipid Frofile (raw data)
Sample #	1	2	3	4	5	6	7	8	9	10	11	12	13	14	15	16	17	18	19	20	21	22	23	24	25	26	27	28	29	30	31	32	33	34	35	36	37	38	39	40	41	42	43	44	0
	PI 258366 #1	PI 258367 #4	PI 304269 #1	PI 304270 #3	PI 304271 #1	PI 311735 #2	PI 311736 #1	PI 597833A #6	PI 597833B #2	PI633192#1	PI 633193 #1	PI 633194 #1	PI 650140 #2	PI 650141 #1	PI 650142A #2	PI 650142A #6	PI 650142B #6	PI 650143 #4	PI 650144 #1	PI 650145 #1	PI 650146 #2	PI 650147 #3	PI 650148 #2	PI 650149 #1	PI 650150 #1	PI 650151 #1	PI 650152 #1	PI 650153 #3	PI 650154 #1	PI 650155 #1	PI 650156 #3	PI 650157A #1	PI 650157B #6	PI 650158A #4	PI 650158B #6	PI 650159 #2	PI 650163 #1	PI 650164 #1	PI 650165 #1	PI 650166 #3	PI 650167 #1	PI 650168 #4	SUNESON #1	SUNESON.3 #11	Suneson
14:0 myristic					0.100501								0.118283		0.0836499			0.367948					0.192567			0.124854	0.227054	0.0688123	0.102626		0.104222	0.078399	0.091551	0.0785422		0.126469				0.096755		0.0755651
15:0 pentadecylic																		0.202109																						0.0536706
16:0 palmitic	6.37799	7.63371	7.5011	6.68828	6.97993	6.98188	7.87392	7.2841	7.42029	7.14146	6.41017	8.25344	7.29743	9.45789	6.8795	10.4141	7.42219	7.46455	7.63837	6.95046	7.35381	7.06408	8.68542	7.545	6.50046	6.69268	8.6865	6.77387	6.18082	5.50306	6.36258	5.93302	7.02789	7.16239	7.14179	6.60191	6.28274	6.85222	7.54077	7.80446	6.75489	6.18209	7.52362	7.41654	7.47008
16:1n-9																0.961096		0.81516					0.196612																	0.0531583
16:1n-7 palmitoleic					0.151575				0.13551		0.11194		0.188185		0.139676						0.178469				0.127887	0.144992		0.115377	0.127376	0.163428	0.126525	0.14715	0.224139	0.156855						0.153162		0.138065
16:2n-6																											0.590932											0.462251
17:0 iso																		2.83964
17:0 margaric															0.0641568
18:0 stearic	3.76921	3.36287	4.57295	3.2362	3.52729	4.01007	3.42605	2.99381	3.12532	4.42725	2.85192	2.88863	3.11667	3.49762	3.48343	4.37265	3.8149	3.15205	4.12704	3.58154	3.63917	2.98635	3.81745	4.0076	2.49738	3.01345	4.63005	2.62911	2.72205	2.3795	3.20252	2.45186	2.74875	2.78008	2.64756	3.58473	2.95685	3.98533	3.24905	3.67913	5.91199	2.22616	4.32654	3.43575	3.88115
18:1n-9 oleic	14.9982	14.6295	12.2267	14.1412	13.8079	12.1849	10.7223	14.3934	13.8897	13.6899	14.9431	12.2305	14.5196	15.7281	12.6967	14.8261	13.0125	9.83925	14.2305	13.3735	14.1316	11.8796	10.1359	9.12272	10.3414	14.4378	17.0748	9.82004	10.1447	14.0945	10.9967	13.9253	12.5776	13.82	11.413	12.0444	13.6421	13.2766	12.4701	12.2819	12.1556	12.3262	9.54067	11.6924	10.6166
18:1n-7 vaccenic	0.93571	1.13743	0.649249	0.978597	1.07385	0.935165	1.02308	1.03831	1.08979	0.790316	0.976553	0.958785	1.12522		1.0375	1.1381	0.914387	0.633006	0.803155	0.834645	1.19222	0.850062	0.738081	0.869572	0.818245	1.05996	1.09803	0.857691	0.805111	1.21379	0.845882	1.11822	1.31158	1.0225	0.894182	0.83517	0.957718	0.90353	0.994075	1.04599	0.4984	1.1152	0.734163	0.754089	0.744126
18:2n-6 linoleic LA	25.3892	24.819	28.6124	23.6191	21.2377	25.8217	24.7578	19.7357	19.6038	23.0511	17.9935	27.415	24.0209	28.3733	19.9218	27.5737	24.7973	19.7454	23.742	18.74	25.6437	20.8326	21.851	21.2964	20.1629	21.1936	17.3086	21.7257	19.7567	18.4161	19.0934	17.9209	21.1817	16.0754	21.6243	21.3351	20.8175	21.6114	27.6191	27.3431	21.4117	19.0878	27.3512	26.563	26.9571
18:3n-3 ALA	26.6422	27.9304	23.5287	28.7472	29.4222	26.181	29.517	32.1533	33.4855	26.6907	33.7141	30.1457	27.5453	30.4022	32.489	26.9732	30.8797	29.1674	27.9115	36.215	27.8222	32.6109	33.2359	31.9959	35.2419	32.8355	24.8909	29.9048	33.8713	34.565	34.3459	32.4192	29.5798	32.7965	29.1733	30.0764	32.5168	28.974	23.5125	24.8628	29.6228	34.2919	25.1772	26.8921	26.0347
19:1n-5																		3.28877
20:0 arachidic	3.06351	2.36433	3.72114	2.67298	2.68955	3.10007	2.73485	2.02396	2.14453	3.02177	2.07596	1.99638	2.56875		2.45416		2.61181	1.9609	2.73177	2.34159	2.69408	2.58441	2.72552	3.26664	2.26255	1.90552	3.07231	2.02582	2.39848	1.98098	2.33775	2.0204	2.21237	2.40451	2.71116	2.7831	2.24737	2.85425	2.6961	2.8007	4.06556	1.77309	3.44418	2.64219	3.04319
20:1n-9 gondoic	12.8282	12.5567	11.5967	13.4165	12.874	12.9	11.9976	13.0285	12.454	14.3842	13.6478	10.4628	12.1611	10.7126	12.4127	9.47337	11.874	11.4363	13.3008	11.9754	10.7364	13.553	11.9726	12.8227	12.556	12.0174	16.4026	14.6519	13.2268	13.4938	13.5369	15.1228	13.2838	14.3278	14.5178	13.2032	13.0651	14.3188	12.6445	11.361	12.8495	14.008	12.33	13.6865	13.0083
20:1n-7					0.661636	0.691407	0.809146	0.574697	0.573749		0.572708		0.681447		0.655708						0.704996			0.725809	0.569145	0.591165	0.914151	0.777505	0.65153	0.739027	0.610183	0.790353	0.916259	0.726599	0.712037	0.708151	0.677541	0.664117	0.694652	0.66726		0.726546	0.666862		0.666862
20:2n-6 eicosadienoic	1.77608	1.70033	1.67701	2.13466	1.58068	2.12168	2.04844	1.72166	1.64188	1.8265	1.55625	1.83957	1.37665		1.90461		1.50172	1.78517	1.65815	1.46083	1.63988	1.79463	1.65377	1.93636	2.17508	1.71578	1.87295	2.58741	2.28629	1.8535	2.0961	1.8581	1.98217	1.71736	2.0654	2.20787	1.89988	1.60729	2.07064	1.78669	1.68283	2.06586	2.36854	2.40482	2.38668
20:3n-3 ETE					0.943905	0.517816		0.800088	0.839641	0.488338	0.947082		0.606254		1.03154			0.69816	0.483251	0.871481	0.384525			0.904041	1.01851	0.762145		1.31507	1.46974	0.97866	1.34828	1.18695	1.12458	1.28302	0.703668	0.986571	0.857277		0.238475	0.689322		1.24174	0.406626		0.406626
22:0 behenic					0.500499								0.424446					0										0.431386	0.465535				0.485905							0.578591
22:1n-9 erucic acid	3.33761	3.13435	4.05222	3.18083	3.13566	3.32101	3.95531	2.98583	2.69394	3.57016	3.09903	2.77602	3.44561	1.82832	3.19831	1.94181	2.83269	3.37962	2.75305	2.71758	2.61745	4.3223	3.32476	3.56014	3.8422	2.54344	2.05847	4.14405	4.37136	3.15936	3.31571	3.54371	3.85483	4.02782	4.78938	3.45505	3.2205	3.46784	4.34455	3.59844	3.64451	3.30554	4.07778	3.40811	3.74295
22:2n-6 docosadienoic			0.332929		0.195853								0.206494		0.246286	2.32594		1.85136			0.192173		0.551513	0.349356	0.2759		0.604756	0.317338	0.31755	0.202843	0.189661	0.205675	0.259706	0.204981		0.46607			0.351816	0.295561		0.209976	0.428063		0.428063
23:0 tricosanoic												0.352723
24:0 lignoceric			0.338022		0.179502								0.162612		0.212331			0.274095			0.15272			0.226041	0.146516			0.237581	0.177379	0.191671	0.245243	0.184413	0.235153	0.153904	0.219733	0.169941	0.184205		0.321316	0.253989	0.295667
22:3n-3 docosatrienoic	0.352778	0.304886	0.495858	0.405435	0.441878	0.57926	0.573331	0.72269	0.542383	0.366398	0.552345	0.334948			0.495845			0.412061	0.271587	0.414035	0.336758	0.823616	0.437612	0.585665	0.68555	0.529882		0.618582		0.550528	0.551398	0.521747		0.616402	0.690232	0.563298		0.321025	0.511077		0.484632	0.676207	0.764078	0.547074	0.655576
24:1n-9 nervonic	0.529185	0.426557	0.694994	0.779076	0.495853	0.654153	0.561109	0.54391	0.359927	0.551844	0.547544	0.345502	0.435124		0.593156		0.338671	0.6871	0.348855	0.523974	0.579797	0.698485	0.481226	0.785988	0.778388	0.431825	0.567895	0.997837	0.924646	0.514334	0.691054	0.571743	0.902314	0.645335	0.69651	0.852635	0.674474	0.701363	0.741348	0.594391	0.621876	0.549956	0.860381	0.557434	0.708908
																	ß

## Sheet: Oil Content (raw data)
Camelina Phenotyping - Oil Content Analysis
	Camelina W.T. - Set 2							Camelina W.T. - Set 3							Camelina W.T. - Set 4
Accession	#	Oil Content	MeanOC, %	St Dev			Accession	#	Oil Content	MeanOC, %	St Dev			Accession	#	Oil Content	Mean	St Dev
PI 304269	1	23.579	26.437	2.76077			PI 258366	1	36.437	36.0717	1.867			PI 304268	X
	2	26.643						2	37.729					PI 311736	1	40.2587	38.3213	1.86322
	3	29.089						3	34.049						2	38.163
PI 304270	1	26.73	25.1337	2.24788			PI 258367	3	37.492	35.5217	3.39628				3	36.5423
	2	22.563						4	31.6					PI 597833A	6	37.277	37.4877	0.668382
	3	26.108						5	37.473						7	36.95
PI 650142A	2	33.468	34.6997	1.44884			PI 304271	1	34.527	35.6343	1.16472				8	38.236
	4	34.335						2	36.849					PI 633193	2	33.3513	33.3513
	5	36.296						3	35.527					PI 650143	1	23.505	23.9435	0.620133
PI 650144	1	29.978	30.471	1.95567			PI 311735	2	36.112	38.1633	2.7998				4	24.382
	2	32.626						4	37.025					PI 650152	1	24.557	23.6053	2.74132
	3	28.809						5	41.353						2	25.744
PI 650145	1	33.327	34.6433	1.24102			PI 597833B	2	35.84	36.918	0.935022				3	20.515
	2	35.792						3	37.405					PI 650155	1	43.7563	44.0688	0.284535
	3	34.811						5	37.509						2	44.137
PI 650146	1	28.012	29.293	1.24702			PI 633192	1	34.21	34.7297	0.538936				3	44.313
	2	30.503						2	35.286					PI 650157A	1	39.909	37.723	2.45498
	3	29.364						3	34.693						2	38.193
PI 650147	1	29.711	30.097	0.799264			PI 633194	1	31.025	29.6357	2.8368				3	35.067
	2	29.564						4	26.372					PI 650166	6	43.695	43.9756	0.790753
	3	31.016						5	31.51						7	43.3633
PI 650148	2	26.344	26.883	1.85809			PI 650140	2	32.821	30.602	2.16379				8	44.8683
	3	28.951						4	30.487					PI 650167	1	27.1583	25.3166	4.9819
	4	25.354						5	28.498						3	29.1153
PI 650149	1	27.037	29.1863	1.88868			PI 650141	1	34.477	33.4417	2.40907				5	19.676
	2	30.581						2	35.16					PI 650168	1	40.73	41.0223	1.0809
	3	29.941						3	30.688						3	40.1177
PI 650150	1	35.376	31.8707	3.60967			PI 650142A	6	29.732	30.6963	0.929253				4	42.2193
	2	32.071						7	31.586					Suneson	4	32.4347	32.5843	1.95979
	3	28.165						8	30.771						5	34.6147
PI 650151	1	30.426	29.8277	1.45771			PI 650142B	6	33.013	31.4663	1.3915				6	30.7037
	2	30.891						7	30.316					Suneson 3	14	42.1247	41.6165	0.718656
	3	28.166						8	31.07						15	41.1083
PI 650153	1	36.896	37.437	0.525731			PI 650157B	6	35.109	36.4473	3.11793
	2	37.946						7	40.011
	3	37.469						8	34.222
PI 650154	1	33.573	33.8923	0.413938			PI 650158B	6	33.763	34.7707	0.983006
	2	33.744						8	35.727
	3	34.36						9	34.822
PI 650156	3	37.038	35.8583	2.48337			PI 650163	1	39.718	39.5533	0.281754
	4	33.005						2	39.228
	5	37.532						3	39.714
PI 650158A	1	32.094	35.6733	4.44515			PI 650164	1	33.838	33.6423	3.02026
	3	34.277						2	36.56
	4	40.649						3	30.529
PI 650159	1	37.643	37.4847	2.80885			PI 650165	1	28.574	31.945	2.98521
	2	40.211						2	33.007
	3	34.6						3	34.254
Suneson	1	27.838	28.7863	1.80782			PI 650166	1
	2	30.871						3
	3	27.65						4

## Sheet: Fatty Acid Table
Accession #	Mean OC (%)	16:0 palmitic (%)	18:1n-9 oleic (%)	18:2n-6 linoleic LA (%)	18:3n-3 ALA (%)	20:1n-9 gondoic (%)	TSW (g)	Comments
PI 258366	36.0717	6.37799	14.9982	25.3892	26.6422	12.8282	0.757567
PI 258367	35.5217	7.63371	14.6295	24.819	27.9304	12.5567	0.862367
PI 304269	26.437	7.5011	12.2267	28.6124	23.5287	11.5967	0.6608
PI 304270	26.437	6.68828	14.1412	23.6191	28.7472	13.4165	0.444633
PI 304271	35.6343	6.97993	13.8079	21.2377	29.4222	12.874	0.679867
PI 311735	38.1633	6.98188	12.1849	25.8217	26.181	12.9	1.02187
PI 311736*	38.3213	7.87392	10.7223	24.7578	29.517	11.9976	0.793133
PI 597833A	37.4877	7.2841	14.3934	19.7357	32.1533	13.0285	0.7468
PI 597833B	36.918	7.42029	13.8897	19.6038	33.4855	12.454	0.648567
PI 633192	34.7297	7.14146	13.6899	23.0511	26.6907	14.3842	0.615133
PI 633193	33.3513	6.41017	14.9431	17.9935	33.7141	13.6478	0.7759
PI 633194	29.6357	8.25344	12.2305	27.415	30.1457	10.4628	0.6932
PI 650140	30.602	7.29743	14.5196	24.0209	27.5453	12.1611	0.913033
PI 650141	33.4417	9.45789	15.7281	28.3733	30.4022	10.7126	0.565067
PI 650142A	32.698	8.6468	13.7614	23.7478	29.7311	10.943	0.698083	FA Averaged from Plants #2 & #6
PI 650142B	31.4663	7.42219	13.0125	24.7973	30.8797	11.874	0.54874
PI 650143*	23.9435	7.46455	9.83925	19.7454	29.1674	11.4363	0.19155
PI 650144	30.471	7.63837	14.2305	23.742	27.9115	13.3008	0.611333
PI 650145	34.6433	6.95046	13.3735	18.74	36.215	11.9754	0.689367
PI 650146	29.293	7.35381	14.1316	25.6437	27.8222	10.7364	0.806167
PI 650147	30.097	7.06408	11.8796	20.8326	32.6109	13.553	0.7902
PI 650148	26.883	8.68542	10.1359	21.851	33.2359	11.9726	0.660467
PI 650149	29.1863	7.545	9.12272	21.2964	31.9959	12.8227	0.5511
PI 650150	31.8707	6.50046	10.3414	20.1629	35.2419	12.556	0.9297
PI 650151	29.8277	6.69268	14.4378	21.1936	32.8355	12.0174	0.719933
PI 650152*	23.6053	8.6865	17.0748	17.3086	24.8909	16.4026	0.336633
PI 650153	37.437	6.77387	9.82004	21.7257	29.9048	14.6519	1.0473
PI 650154	33.8923	6.18082	10.1447	19.7567	33.8713	13.2268	0.858667
PI 650155*	44.0688	5.50306	14.0945	18.4161	34.565	13.4938	0.910233
PI 650156	35.8583	6.36258	10.9967	19.0934	34.3459	13.5369	0.694067
PI 650157A*	37.723	5.93302	13.9253	17.9209	32.4192	15.1228	0.846467
PI 650157B	36.4473	7.02789	12.5776	21.1817	29.5798	13.2838	0.9095
PI 650158A*	35.6733	7.16239	13.82	16.0754	32.7965	14.3278	0.9518
PI 650158B	34.7707	7.14179	11.413	21.6243	29.1733	14.5178	0.785075
PI 650159	37.4847	6.60191	12.0444	21.3351	30.0764	13.2032	1.04563
PI 650163	39.5533	6.28274	13.6421	20.8175	32.5168	13.0651	0.830167
PI 650164	33.6423	6.85222	13.2766	21.6114	28.974	14.3188	0.591567
PI 650165	31.945	7.54077	12.4701	27.6191	23.5125	12.6445	0.756167
PI 650166	43.9756	7.80446	12.2819	27.3431	24.8628	11.361	0.6815
PI 650167*	25.3166	6.75489	12.1556	21.4117	29.6228	12.8495	0.200567
PI 650168*	41.0223	6.18209	12.3262	19.0878	34.2919	14.008	0.857667
Suneson	30.6852	7.47008	10.6166	26.9571	26.0347	13.0083	0.784533
min	23.6	5.5	9.1	16.1	23.5	10.5	1.916
max	44.1	9.5	15	28.6	36.2	16.4	1.0473

## Sheet: Fatty Acid Profile Chart
Sample #	0	1	2	3	4	5	6	7	8	9	10	11	12	13	14	15	16	17	18	19	20	21	22	23	24	25	26	27	28	29	30	31	32	33	34	35	36	37	38	39	40	41	42	43		44	AVG(15+16)
Accession #	Suneson	PI 258366	PI 258367	PI 304269	PI 304270	PI 304271	PI 311735	PI 311736*	PI 597833A	PI 597833B	PI633192#1	PI 633193	PI 633194	PI 650140	PI 650141	PI 650142A	PI 650142A	PI 650142B	PI 650143*	PI 650144	PI 650145	PI 650146	PI 650147	PI 650148	PI 650149	PI 650150	PI 650151	PI 650152*	PI 650153	PI 650154	PI 650155*	PI 650156	PI 650157A*	PI 650157B	PI 650158A*	PI 650158B	PI 650159	PI 650163	PI 650164	PI 650165	PI 650166	PI 650167*	PI 650168*	SUNESON		SUNESON.31	PI 650142A+6
18:1n-9 oleic	10.6166	14.9982	14.6295	12.2267	14.1412	13.8079	12.1849	10.7223	14.3934	13.8897	13.6899	14.9431	12.2305	14.5196	15.7281	12.6967	14.8261	13.0125	9.83925	14.2305	13.3735	14.1316	11.8796	10.1359	9.12272	10.3414	14.4378	17.0748	9.82004	10.1447	14.0945	10.9967	13.9253	12.5776	13.82	11.413	12.0444	13.6421	13.2766	12.4701	12.2819	12.1556	12.3262	9.54067		11.6924	13.7614
18:2n-6 linoleic LA	26.9571	25.3892	24.819	28.6124	23.6191	21.2377	25.8217	24.7578	19.7357	19.6038	23.0511	17.9935	27.415	24.0209	28.3733	19.9218	27.5737	24.7973	19.7454	23.742	18.74	25.6437	20.8326	21.851	21.2964	20.1629	21.1936	17.3086	21.7257	19.7567	18.4161	19.0934	17.9209	21.1817	16.0754	21.6243	21.3351	20.8175	21.6114	27.6191	27.3431	21.4117	19.0878	27.3512		26.563	23.7478
18:3n-3 ALA	26.0347	26.6422	27.9304	23.5287	28.7472	29.4222	26.181	29.517	32.1533	33.4855	26.6907	33.7141	30.1457	27.5453	30.4022	32.489	26.9732	30.8797	29.1674	27.9115	36.215	27.8222	32.6109	33.2359	31.9959	35.2419	32.8355	24.8909	29.9048	33.8713	34.565	34.3459	32.4192	29.5798	32.7965	29.1733	30.0764	32.5168	28.974	23.5125	24.8628	29.6228	34.2919	25.1772		26.8921	29.7311
Sample #	0		24	28	18	23	29	25	7	31	35	22	36	41	6	3	12	40	42	39	33	17	38	20	37	10	15+16	5	34	9	32	30	21	4	19	8	26	13	2	11	1	14	27			43	44
Accession #	Suneson		PI 650149	PI 650153	PI 650143*	PI 650148	PI 650154	PI 650150	PI 311736*	PI 650156	PI 650158B	PI 650147	PI 650159	PI 650167*	PI 311735	PI 304269	PI 633194	PI 650166	PI 650168*	PI 650165	PI 650157B	PI 650142B	PI 650164	PI 650145	PI 650163	PI 633192#1	PI 650142A+6	PI 304271	PI 650158A*	PI 597833B	PI 650157A*	PI 650155*	PI 650146	PI 304270	PI 650144	PI 597833A	PI 650151	PI 650140	PI 258367	PI 633193*	PI 258366	PI 650141	PI 650152*			SUNESON #1	SUNESON.3 #11
18:1n-9 oleic	10.6166		9.12272	9.82004	9.83925	10.1359	10.1447	10.3414	10.7223	10.9967	11.413	11.8796	12.0444	12.1556	12.1849	12.2267	12.2305	12.2819	12.3262	12.4701	12.5776	13.0125	13.2766	13.3735	13.6421	13.6899	13.7614	13.8079	13.82	13.8897	13.9253	14.0945	14.1316	14.1412	14.2305	14.3934	14.4378	14.5196	14.6295	14.9431	14.9982	15.7281	17.0748			9.54067	11.6924
Sample #	0		27	11	34	30	32	8	9	20	5	26	37	42	38	1	2	4	10	13	15+16	19	31	33	14	21	22	36	41	17	25	29	35	18	6	12	23	28	39	40	3	7	24			43	44
Accession #	Suneson		PI 650152*	PI 633193*	PI 650158A*	PI 650155*	PI 650157A*	PI 597833A	PI 597833B	PI 650145	PI 304271	PI 650151	PI 650163	PI 650168*	PI 650164	PI 258366	PI 258367	PI 304270	PI633192#1	PI 650140	PI 650142A+6	PI 650144	PI 650156	PI 650157B	PI 650141	PI 650146	PI 650147	PI 650159	PI 650167*	PI 650142B	PI 650150	PI 650154	PI 650158B	PI 650143*	PI 311735	PI 633194	PI 650148	PI 650153	PI 650165	PI 650166	PI 304269	PI 311736*	PI 650149			SUNESON #1	SUNESON.3 #11
18:1n-9 oleic	10.6166		17.0748	14.9431	13.82	14.0945	13.9253	14.3934	13.8897	13.3735	13.8079	14.4378	13.6421	12.3262	13.2766	14.9982	14.6295	14.1412	13.6899	14.5196	13.7614	14.2305	10.9967	12.5776	15.7281	14.1316	11.8796	12.0444	12.1556	13.0125	10.3414	10.1447	11.413	9.83925	12.1849	12.2305	10.1359	9.82004	12.4701	12.2819	12.2267	10.7223	9.12272			9.54067	11.6924
18:2n-6 linoleic LA	26.9571		17.3086	17.9935	16.0754	18.4161	17.9209	19.7357	19.6038	18.74	21.2377	21.1936	20.8175	19.0878	21.6114	25.3892	24.819	23.6191	23.0511	24.0209	23.7478	23.742	19.0934	21.1817	28.3733	25.6437	20.8326	21.3351	21.4117	24.7973	20.1629	19.7567	21.6243	19.7454	25.8217	27.415	21.851	21.7257	27.6191	27.3431	28.6124	24.7578	21.2964			27.3512	26.563
oleic:linoleic	1:2.5		1:1	1:1.2	1:1.2	1:1.3	1:1.3	1:1.4	1:1.4	1:1.4	1:1.5	1:1.5	1:1.5	1:1.5	1:1.6	1:1.7	1:1.7	1:1.7	1:1.7	1:1.7	1:1.7	1:1.7	1:1.7	1:1.7	1:1.8	1:1.8	1:1.8	1:1.8	1:1.8	1:1.9	1:1.9	1:1.9	1:1.9	1:2	1:2.1	1:2.2	1:2.2	1:2.2	1:2.2	1:2.2	1:2.3	1:2.3	1:2.3
Dummy Series	37.5737		34.3834	32.9366	29.8954	32.5105	31.8462	34.1291	33.4935	32.1135	35.0456	35.6314	34.4596	31.414	34.888	40.3875	39.4485	37.7602	36.741	38.5405	37.5091	37.9724	30.0901	33.7593	44.1014	39.7753	32.7122	33.3795	33.5673	37.8098	30.5043	29.9014	33.0373	29.5846	38.0066	39.6455	31.9869	31.5458	40.0891	39.6249	40.8391	35.4801	30.4192
Sample #	0		27	1	11	2	5	8	10	13	32	34	4	14	19	9	21	26	30	38	15+16	37	20	33	39	3	6	40	41	17	36	42	22	35	12	31	18	7	28	29	25	23	24			43	44
Accession#	Suneson		PI 650152*	PI 258366	PI 633193*	PI 258367	PI 304271	PI 597833A	PI633192#1	PI 650140	PI 650157A*	PI 650158A*	PI 304270	PI 650141	PI 650144	PI 597833B	PI 650146	PI 650151	PI 650155*	PI 650164	PI 650142A+6	PI 650163	PI 650145	PI 650157B	PI 650165	PI 304269	PI 311735	PI 650166	PI 650167*	PI 650142B	PI 650159	PI 650168*	PI 650147	PI 650158B	PI 633194	PI 650156	PI 650143*	PI 311736*	PI 650153	PI 650154	PI 650150	PI 650148	PI 650149			SUNESON #1	SUNESON.3 #11
18:1n-9 oleic	10.6166		17.0748	14.9982	14.9431	14.6295	13.8079	14.3934	13.6899	14.5196	13.9253	13.82	14.1412	15.7281	14.2305	13.8897	14.1316	14.4378	14.0945	13.2766	13.7614	13.6421	13.3735	12.5776	12.4701	12.2267	12.1849	12.2819	12.1556	13.0125	12.0444	12.3262	11.8796	11.413	12.2305	10.9967	9.83925	10.7223	9.82004	10.1447	10.3414	10.1359	9.12272			9.54067	11.6924
18:2n-6 linoleic LA	26.9571		17.3086	25.3892	17.9935	24.819	21.2377	19.7357	23.0511	24.0209	17.9209	16.0754	23.6191	28.3733	23.742	19.6038	25.6437	21.1936	18.4161	21.6114	23.7478	20.8175	18.74	21.1817	27.6191	28.6124	25.8217	27.3431	21.4117	24.7973	21.3351	19.0878	20.8326	21.6243	27.415	19.0934	19.7454	24.7578	21.7257	19.7567	20.1629	21.851	21.2964			27.3512	26.563
18:3n-3 ALA	26.0347		24.8909	26.6422	33.7141	27.9304	29.4222	32.1533	26.6907	27.5453	32.4192	32.7965	28.7472	30.4022	27.9115	33.4855	27.8222	32.8355	34.565	28.974	29.7311	32.5168	36.215	29.5798	23.5125	23.5287	26.181	24.8628	29.6228	30.8797	30.0764	34.2919	32.6109	29.1733	30.1457	34.3459	29.1674	29.517	29.9048	33.8713	35.2419	33.2359	31.9959			25.1772	26.8921
oleic:linoleic:ALA	1:2.5:2.5		1:1:1.5	1:1.7:1.8	1:1.2:2.3	1:1.7:1.9	1:1.5:2.1	1:1.4:2.2	1:1.7:1.9	1:1.7:1.9	1:1.3:2.3	1:1.2:2.4	1:1.7:2	1:1.8:1.9	1:1.7:2	1:1.4:2.4	1:1.8:2	1:1.5:2.3	1:1.3:2.5	1:1.6:2.2	1:1.7:2.2	1:1.5:2.4	1:1.4:2.7	1:1.7:2.4	1:2.2:1.9	1:2.3:1.9	1:2.1:2.1	1:2.2:2	1:1.8:2.4	1:1.9:2.4	1:1.8:2.5	1:1.5:2.8	1:1.8:2.7	1:1.9:2.6	1:2.2:2.5	1:1.7:3.1	1:2:3	1:2.3:2.8	1:2.2:3	1:1.9:3.3	1:1.9:3.4	1:2.2:3.3	1:2.3:3.5
oleic:(linoleic+ALA)	1:5		1:2.5	1:3.5	1:3.5	1:3.6	1:3.6	1:3.6	1:3.6	1:3.6	1:3.6	1:3.6	1:3.7	1:3.7	1:3.7	1:3.8	1:3.8	1:3.8	1:3.8	1:3.8	1:3.9	1:3.9	1:4.1	1:4.1	1:4.1	1:4.2	1:4.2	1:4.2	1:4.2	1:4.3	1:4.3	1:4.3	1:4.5	1:4.5	1:4.7	1:4.8	1:5	1:5.1	1:5.2	1:5.2	1:5.3	1:5.5	1:5.8
Dummy Series	63.6083		59.2743	67.0297	66.6507	67.3789	64.4678	66.2824	63.4317	66.0858	64.2655	62.6919	66.5074	74.5035	65.884	66.979	67.5975	68.4669	67.0755	63.862	67.2402	66.9764	68.3285	63.339	63.6016	64.3678	64.1875	64.4877	63.1901	68.6896	63.4559	65.706	65.323	62.2106	69.7912	64.436	58.752	64.9971	61.4506	63.7727	65.7462	65.2228	62.415
	Suneson		PI 650152*	PI 650143*	PI 650167*	PI 304269	PI 304270	PI 650148	PI 650149	PI 650146	PI 633194	PI 650151	PI 650147	PI 650144	PI 650140	PI 650142B	PI 650150	PI 650165	PI 650142A	PI 633193*	PI 650141	PI 650164	PI 650154	PI 650145	PI 633192	PI 650158B	PI 258367	PI 304271	PI 650158A*	PI 650156	PI 258366	PI 650157B	PI 597833B	PI 650153	PI 650159	PI 597833A	PI 650157A*	PI 311735	PI 311736*	PI 650163	PI 650168*	PI 650166	PI 650155*
Mean OC (%)	30.6852		23.6053	23.9435	25.3166	26.437	26.437	26.883	29.1863	29.293	29.6357	29.8277	30.097	30.471	30.602	31.4663	31.8707	31.945	32.698	33.3513	33.4417	33.6423	33.8923	34.6433	34.7297	34.7707	35.5217	35.6343	35.6733	35.8583	36.0717	36.4473	36.918	37.437	37.4847	37.4877	37.723	38.1633	38.3213	39.5533	41.0223	43.9756	44.0688
