# Supplementary material for: Phenotypic Examination of Camelina sativa (L.) Crantz Accessions from the USDA-ARS National Genetics Resource Program
Source: Plants (Basel). 2020 May 19;9(5):642. doi: 10.3390/plants9050642 (PMC7286027; doi:10.3390/plants9050642)
Supplement: Supplementary file 1 [file plants-09-00642-s001.zip › 042620 Supplemental Table S4 Total seed weight Stats.xlsx]

## Sheet: 20200423_TukeyTotal.csv
Comparison	diff	lwr	upr	p adj
Suneson-PI_650168	-2.0054	-3.57972	-0.431079	0.00147191
Suneson-PI_650167	1.1459	-0.428421	2.72022	0.529543
Suneson-PI_650166	0.00896667	-1.56535	1.58329	1
Suneson-PI_650165	0.4477	-1.12662	2.02202	0.999999
Suneson-PI_650164	0.824167	-0.750154	2.39849	0.966148
Suneson-PI_650163	-0.255233	-1.82955	1.31909	1
Suneson-PI_650159	0.2775	-1.29682	1.85182	1
Suneson-PI_650156	1.0564	-0.517921	2.63072	0.695144
Suneson-PI_650155	-1.30997	-2.88429	0.264354	0.258698
Suneson-PI_650154	0.662967	-0.911354	2.23729	0.998409
Suneson-PI_650153	1.26403	-0.310288	2.83835	0.324723
Suneson-PI_650152	0.8799	-0.694421	2.45422	0.930947
Suneson-PI_650151	1.2624	-0.311921	2.83672	0.327239
Suneson-PI_650150	0.693633	-0.880688	2.26795	0.996732
Suneson-PI_650149	1.42643	-0.147888	3.00075	0.133803
Suneson-PI_650148	1.3639	-0.210421	2.93822	0.193341
Suneson-PI_650147	1.23443	-0.339888	2.80875	0.371961
Suneson-PI_650146	1.14433	-0.429988	2.71865	0.532469
Suneson-PI_650145	1.01353	-0.560788	2.58785	0.767912
Suneson-PI_650144	0.911733	-0.662588	2.48605	0.902341
Suneson-PI_650141	0.4158	-1.15852	1.99012	1
Suneson-PI_650140	-0.0971667	-1.67149	1.47715	1
Suneson-PI_633194	0.258367	-1.31595	1.83269	1
Suneson-PI_633193	-1.4635	-3.03782	0.110821	0.106048
Suneson-PI_633192	-0.577467	-2.15179	0.996854	0.999863
Suneson-PI_311736	-0.793067	-2.36739	0.781254	0.97872
Suneson-PI_311735	-2.1173	-3.69162	-0.542979	0.000528473
Suneson-PI_304271	-0.539767	-2.11409	1.03455	0.999964
Suneson-PI_304270	1.49657	-0.0777544	3.07089	0.0854675
Suneson-PI_304269	1.42587	-0.148454	3.00019	0.134269
Suneson-PI_258367	-0.197967	-1.77229	1.37635	1
Suneson-PI_258366	-0.264733	-1.83905	1.30959	1
PI_650168-PI_650167	3.1513	1.57698	4.72562	1.66907e-08
PI_650168-PI_650166	2.01437	0.440046	3.58869	0.00135765
PI_650168-PI_650165	2.4531	0.878779	4.02742	2.0752e-05
PI_650168-PI_650164	2.82957	1.25525	4.40389	4.6102e-07
PI_650168-PI_650163	1.75017	0.175846	3.32449	0.0130896
PI_650168-PI_650159	2.2829	0.708579	3.85722	0.000109876
PI_650168-PI_650156	3.0618	1.48748	4.63612	4.21295e-08
PI_650168-PI_650155	0.695433	-0.878888	2.26975	0.996598
PI_650168-PI_650154	2.66837	1.09405	4.24269	2.38895e-06
PI_650168-PI_650153	3.26943	1.69511	4.84375	4.90962e-09
PI_650168-PI_650152	2.8853	1.31098	4.45962	2.60105e-07
PI_650168-PI_650151	3.2678	1.69348	4.84212	4.99344e-09
PI_650168-PI_650150	2.69903	1.12471	4.27335	1.74941e-06
PI_650168-PI_650149	3.43183	1.85751	5.00615	9.09267e-10
PI_650168-PI_650148	3.3693	1.79498	4.94362	1.74239e-09
PI_650168-PI_650147	3.23983	1.66551	4.81415	6.67214e-09
PI_650168-PI_650146	3.14973	1.57541	4.72405	1.69636e-08
PI_650168-PI_650145	3.01893	1.44461	4.59325	6.56073e-08
PI_650168-PI_650144	2.91713	1.34281	4.49145	1.87456e-07
PI_650168-PI_650141	2.4212	0.846879	3.99552	2.84562e-05
PI_650168-PI_650140	1.90823	0.333912	3.48255	0.00347701
PI_650168-PI_633194	2.26377	0.689446	3.83809	0.000132118
PI_650168-PI_633193	0.5419	-1.03242	2.11622	0.999961
PI_650168-PI_633192	1.42793	-0.146388	3.00225	0.132577
PI_650168-PI_311736	1.21233	-0.361988	2.78665	0.409332
PI_650168-PI_311735	-0.1119	-1.68622	1.46242	1
PI_650168-PI_304271	1.46563	-0.108688	3.03995	0.104607
PI_650168-PI_304270	3.50197	1.92765	5.07629	4.36731e-10
PI_650168-PI_304269	3.43127	1.85695	5.00559	9.14651e-10
PI_650168-PI_258367	1.80743	0.233112	3.38175	0.00819171
PI_650168-PI_258366	1.74067	0.166346	3.31499	0.0141282
PI_650167-PI_650166	-1.13693	-2.71125	0.437388	0.546313
PI_650167-PI_650165	-0.6982	-2.27252	0.876121	0.996385
PI_650167-PI_650164	-0.321733	-1.89605	1.25259	1
PI_650167-PI_650163	-1.40113	-2.97545	0.173188	0.155875
PI_650167-PI_650159	-0.8684	-2.44272	0.705921	0.9397
PI_650167-PI_650156	-0.0895	-1.66382	1.48482	1
PI_650167-PI_650155	-2.45587	-4.03019	-0.881546	2.01901e-05
PI_650167-PI_650154	-0.482933	-2.05725	1.09139	0.999997
PI_650167-PI_650153	0.118133	-1.45619	1.69245	1
PI_650167-PI_650152	-0.266	-1.84032	1.30832	1
PI_650167-PI_650151	0.1165	-1.45782	1.69082	1
PI_650167-PI_650150	-0.452267	-2.02659	1.12205	0.999999
PI_650167-PI_650149	0.280533	-1.29379	1.85485	1
PI_650167-PI_650148	0.218	-1.35632	1.79232	1
PI_650167-PI_650147	0.0885333	-1.48579	1.66285	1
PI_650167-PI_650146	-0.00156667	-1.57589	1.57275	1
PI_650167-PI_650145	-0.132367	-1.70669	1.44195	1
PI_650167-PI_650144	-0.234167	-1.80849	1.34015	1
PI_650167-PI_650141	-0.7301	-2.30442	0.844221	0.99299
PI_650167-PI_650140	-1.24307	-2.81739	0.331254	0.357832
PI_650167-PI_633194	-0.887533	-2.46185	0.686788	0.924681
PI_650167-PI_633193	-2.6094	-4.18372	-1.03508	4.33939e-06
PI_650167-PI_633192	-1.72337	-3.29769	-0.149046	0.0162186
PI_650167-PI_311736	-1.93897	-3.51329	-0.364646	0.00265804
PI_650167-PI_311735	-3.2632	-4.83752	-1.68888	5.23727e-09
PI_650167-PI_304271	-1.68567	-3.25999	-0.111346	0.0218001
PI_650167-PI_304270	0.350667	-1.22365	1.92499	1
PI_650167-PI_304269	0.279967	-1.29435	1.85429	1
PI_650167-PI_258367	-1.34387	-2.91819	0.230454	0.216065
PI_650167-PI_258366	-1.41063	-2.98495	0.163688	0.147276
PI_650166-PI_650165	0.438733	-1.13559	2.01305	1
PI_650166-PI_650164	0.8152	-0.759121	2.38952	0.970234
PI_650166-PI_650163	-0.2642	-1.83852	1.31012	1
PI_650166-PI_650159	0.268533	-1.30579	1.84285	1
PI_650166-PI_650156	1.04743	-0.526888	2.62175	0.710932
PI_650166-PI_650155	-1.31893	-2.89325	0.255388	0.24691
PI_650166-PI_650154	0.654	-0.920321	2.22832	0.99873
PI_650166-PI_650153	1.25507	-0.319254	2.82939	0.338667
PI_650166-PI_650152	0.870933	-0.703388	2.44525	0.937842
PI_650166-PI_650151	1.25343	-0.320888	2.82775	0.341242
PI_650166-PI_650150	0.684667	-0.889654	2.25899	0.997331
PI_650166-PI_650149	1.41747	-0.156854	2.99179	0.141324
PI_650166-PI_650148	1.35493	-0.219388	2.92925	0.203286
PI_650166-PI_650147	1.22547	-0.348854	2.79979	0.386922
PI_650166-PI_650146	1.13537	-0.438954	2.70969	0.549248
PI_650166-PI_650145	1.00457	-0.569754	2.57889	0.782136
PI_650166-PI_650144	0.902767	-0.671554	2.47709	0.911061
PI_650166-PI_650141	0.406833	-1.16749	1.98115	1
PI_650166-PI_650140	-0.106133	-1.68045	1.46819	1
PI_650166-PI_633194	0.2494	-1.32492	1.82372	1
PI_650166-PI_633193	-1.47247	-3.04679	0.101854	0.100098
PI_650166-PI_633192	-0.586433	-2.16075	0.987888	0.999817
PI_650166-PI_311736	-0.802033	-2.37635	0.772288	0.975543
PI_650166-PI_311735	-2.12627	-3.70059	-0.551946	0.000486144
PI_650166-PI_304271	-0.548733	-2.12305	1.02559	0.99995
PI_650166-PI_304270	1.4876	-0.086721	3.06192	0.0906856
PI_650166-PI_304269	1.4169	-0.157421	2.99122	0.14181
PI_650166-PI_258367	-0.206933	-1.78125	1.36739	1
PI_650166-PI_258366	-0.2737	-1.84802	1.30062	1
PI_650165-PI_650164	0.376467	-1.19785	1.95079	1
PI_650165-PI_650163	-0.702933	-2.27725	0.871388	0.995993
PI_650165-PI_650159	-0.1702	-1.74452	1.40412	1
PI_650165-PI_650156	0.6087	-0.965621	2.18302	0.999636
PI_650165-PI_650155	-1.75767	-3.33199	-0.183346	0.0123203
PI_650165-PI_650154	0.215267	-1.35905	1.78959	1
PI_650165-PI_650153	0.816333	-0.757988	2.39065	0.969739
PI_650165-PI_650152	0.4322	-1.14212	2.00652	1
PI_650165-PI_650151	0.8147	-0.759621	2.38902	0.97045
PI_650165-PI_650150	0.245933	-1.32839	1.82025	1
PI_650165-PI_650149	0.978733	-0.595588	2.55305	0.820779
PI_650165-PI_650148	0.9162	-0.658121	2.49052	0.897801
PI_650165-PI_650147	0.786733	-0.787588	2.36105	0.980763
PI_650165-PI_650146	0.696633	-0.877688	2.27095	0.996507
PI_650165-PI_650145	0.565833	-1.00849	2.14015	0.999908
PI_650165-PI_650144	0.464033	-1.11029	2.03835	0.999999
PI_650165-PI_650141	-0.0319	-1.60622	1.54242	1
PI_650165-PI_650140	-0.544867	-2.11919	1.02945	0.999956
PI_650165-PI_633194	-0.189333	-1.76365	1.38499	1
PI_650165-PI_633193	-1.9112	-3.48552	-0.336879	0.0033885
PI_650165-PI_633192	-1.02517	-2.59949	0.549154	0.748896
PI_650165-PI_311736	-1.24077	-2.81509	0.333554	0.361568
PI_650165-PI_311735	-2.565	-4.13932	-0.990679	6.78703e-06
PI_650165-PI_304271	-0.987467	-2.56179	0.586854	0.808123
PI_650165-PI_304270	1.04887	-0.525454	2.62319	0.708426
PI_650165-PI_304269	0.978167	-0.596154	2.55249	0.821585
PI_650165-PI_258367	-0.645667	-2.21999	0.928654	0.998976
PI_650165-PI_258366	-0.712433	-2.28675	0.861888	0.995098
PI_650164-PI_650163	-1.0794	-2.65372	0.494921	0.653614
PI_650164-PI_650159	-0.546667	-2.12099	1.02765	0.999953
PI_650164-PI_650156	0.232233	-1.34209	1.80655	1
PI_650164-PI_650155	-2.13413	-3.70845	-0.559812	0.000451737
PI_650164-PI_650154	-0.1612	-1.73552	1.41312	1
PI_650164-PI_650153	0.439867	-1.13445	2.01419	1
PI_650164-PI_650152	0.0557333	-1.51859	1.63005	1
PI_650164-PI_650151	0.438233	-1.13609	2.01255	1
PI_650164-PI_650150	-0.130533	-1.70485	1.44379	1
PI_650164-PI_650149	0.602267	-0.972054	2.17659	0.9997
PI_650164-PI_650148	0.539733	-1.03459	2.11405	0.999964
PI_650164-PI_650147	0.410267	-1.16405	1.98459	1
PI_650164-PI_650146	0.320167	-1.25415	1.89449	1
PI_650164-PI_650145	0.189367	-1.38495	1.76369	1
PI_650164-PI_650144	0.0875667	-1.48675	1.66189	1
PI_650164-PI_650141	-0.408367	-1.98269	1.16595	1
PI_650164-PI_650140	-0.921333	-2.49565	0.652988	0.892422
PI_650164-PI_633194	-0.5658	-2.14012	1.00852	0.999908
PI_650164-PI_633193	-2.28767	-3.86199	-0.713346	0.000104933
PI_650164-PI_633192	-1.40163	-2.97595	0.172688	0.155413
PI_650164-PI_311736	-1.61723	-3.19155	-0.0429123	0.0366069
PI_650164-PI_311735	-2.94147	-4.51579	-1.36715	1.45898e-07
PI_650164-PI_304271	-1.36393	-2.93825	0.210388	0.193305
PI_650164-PI_304270	0.6724	-0.901921	2.24672	0.997998
PI_650164-PI_304269	0.6017	-0.972621	2.17602	0.999705
PI_650164-PI_258367	-1.02213	-2.59645	0.552188	0.753913
PI_650164-PI_258366	-1.0889	-2.66322	0.485421	0.636122
PI_650163-PI_650159	0.532733	-1.04159	2.10705	0.999972
PI_650163-PI_650156	1.31163	-0.262688	2.88595	0.256479
PI_650163-PI_650155	-1.05473	-2.62905	0.519588	0.698098
PI_650163-PI_650154	0.9182	-0.656121	2.49252	0.895726
PI_650163-PI_650153	1.51927	-0.0550544	3.09359	0.0733812
PI_650163-PI_650152	1.13513	-0.439188	2.70945	0.549686
PI_650163-PI_650151	1.51763	-0.0566877	3.09195	0.0741992
PI_650163-PI_650150	0.948867	-0.625454	2.52319	0.860647
PI_650163-PI_650149	1.68167	0.107346	3.25599	0.0224858
PI_650163-PI_650148	1.61913	0.0448123	3.19345	0.0360962
PI_650163-PI_650147	1.48967	-0.0846544	3.06399	0.0894598
PI_650163-PI_650146	1.39957	-0.174754	2.97389	0.15733
PI_650163-PI_650145	1.26877	-0.305554	2.84309	0.317497
PI_650163-PI_650144	1.16697	-0.407354	2.74129	0.490479
PI_650163-PI_650141	0.671033	-0.903288	2.24535	0.998063
PI_650163-PI_650140	0.158067	-1.41625	1.73239	1
PI_650163-PI_633194	0.5136	-1.06072	2.08792	0.999987
PI_650163-PI_633193	-1.20827	-2.78259	0.366054	0.416383
PI_650163-PI_633192	-0.322233	-1.89655	1.25209	1
PI_650163-PI_311736	-0.537833	-2.11215	1.03649	0.999967
PI_650163-PI_311735	-1.86207	-3.43639	-0.287746	0.00517278
PI_650163-PI_304271	-0.284533	-1.85885	1.28979	1
PI_650163-PI_304270	1.7518	0.177479	3.32612	0.0129183
PI_650163-PI_304269	1.6811	0.106779	3.25542	0.0225846
PI_650163-PI_258367	0.0572667	-1.51705	1.63159	1
PI_650163-PI_258366	-0.0095	-1.58382	1.56482	1
PI_650159-PI_650156	0.7789	-0.795421	2.35322	0.983075
PI_650159-PI_650155	-1.58747	-3.16179	-0.0131456	0.0454974
PI_650159-PI_650154	0.385467	-1.18885	1.95979	1
PI_650159-PI_650153	0.986533	-0.587788	2.56085	0.809496
PI_650159-PI_650152	0.6024	-0.971921	2.17672	0.999699
PI_650159-PI_650151	0.9849	-0.589421	2.55922	0.811887
PI_650159-PI_650150	0.416133	-1.15819	1.99045	1
PI_650159-PI_650149	1.14893	-0.425388	2.72325	0.523885
PI_650159-PI_650148	1.0864	-0.487921	2.66072	0.64074
PI_650159-PI_650147	0.956933	-0.617388	2.53125	0.850418
PI_650159-PI_650146	0.866833	-0.707488	2.44115	0.94083
PI_650159-PI_650145	0.736033	-0.838288	2.31035	0.992133
PI_650159-PI_650144	0.634233	-0.940088	2.20855	0.999246
PI_650159-PI_650141	0.1383	-1.43602	1.71262	1
PI_650159-PI_650140	-0.374667	-1.94899	1.19965	1
PI_650159-PI_633194	-0.0191333	-1.59345	1.55519	1
PI_650159-PI_633193	-1.741	-3.31532	-0.166679	0.0140905
PI_650159-PI_633192	-0.854967	-2.42929	0.719354	0.948907
PI_650159-PI_311736	-1.07057	-2.64489	0.503754	0.669718
PI_650159-PI_311735	-2.3948	-3.96912	-0.820479	3.69134e-05
PI_650159-PI_304271	-0.817267	-2.39159	0.757054	0.969327
PI_650159-PI_304270	1.21907	-0.355254	2.79339	0.397772
PI_650159-PI_304269	1.14837	-0.425954	2.72269	0.524941
PI_650159-PI_258367	-0.475467	-2.04979	1.09885	0.999998
PI_650159-PI_258366	-0.542233	-2.11655	1.03209	0.99996
PI_650156-PI_650155	-2.36637	-3.94069	-0.792046	4.87968e-05
PI_650156-PI_650154	-0.393433	-1.96775	1.18089	1
PI_650156-PI_650153	0.207633	-1.36669	1.78195	1
PI_650156-PI_650152	-0.1765	-1.75082	1.39782	1
PI_650156-PI_650151	0.206	-1.36832	1.78032	1
PI_650156-PI_650150	-0.362767	-1.93709	1.21155	1
PI_650156-PI_650149	0.370033	-1.20429	1.94435	1
PI_650156-PI_650148	0.3075	-1.26682	1.88182	1
PI_650156-PI_650147	0.178033	-1.39629	1.75235	1
PI_650156-PI_650146	0.0879333	-1.48639	1.66225	1
PI_650156-PI_650145	-0.0428667	-1.61719	1.53145	1
PI_650156-PI_650144	-0.144667	-1.71899	1.42965	1
PI_650156-PI_650141	-0.6406	-2.21492	0.933721	0.999104
PI_650156-PI_650140	-1.15357	-2.72789	0.420754	0.515261
PI_650156-PI_633194	-0.798033	-2.37235	0.776288	0.977002
PI_650156-PI_633193	-2.5199	-4.09422	-0.945579	1.06678e-05
PI_650156-PI_633192	-1.63387	-3.20819	-0.0595456	0.0323484
PI_650156-PI_311736	-1.84947	-3.42379	-0.275146	0.00575727
PI_650156-PI_311735	-3.1737	-4.74802	-1.59938	1.3236e-08
PI_650156-PI_304271	-1.59617	-3.17049	-0.0218456	0.0427188
PI_650156-PI_304270	0.440167	-1.13415	2.01449	1
PI_650156-PI_304269	0.369467	-1.20485	1.94379	1
PI_650156-PI_258367	-1.25437	-2.82869	0.319954	0.339769
PI_650156-PI_258366	-1.32113	-2.89545	0.253188	0.244073
PI_650155-PI_650154	1.97293	0.398612	3.54725	0.00196821
PI_650155-PI_650153	2.574	0.999679	4.14832	6.19975e-06
PI_650155-PI_650152	2.18987	0.615546	3.76419	0.000267453
PI_650155-PI_650151	2.57237	0.998046	4.14669	6.30246e-06
PI_650155-PI_650150	2.0036	0.429279	3.57792	0.00149594
PI_650155-PI_650149	2.7364	1.16208	4.31072	1.19562e-06
PI_650155-PI_650148	2.67387	1.09955	4.24819	2.25924e-06
PI_650155-PI_650147	2.5444	0.970079	4.11872	8.34652e-06
PI_650155-PI_650146	2.4543	0.879979	4.02862	2.05064e-05
PI_650155-PI_650145	2.3235	0.749179	3.89782	7.4144e-05
PI_650155-PI_650144	2.2217	0.647379	3.79602	0.000197652
PI_650155-PI_650141	1.72577	0.151446	3.30009	0.0159125
PI_650155-PI_650140	1.2128	-0.361521	2.78712	0.408526
PI_650155-PI_633194	1.56833	-0.00598768	3.14265	0.0521781
PI_650155-PI_633193	-0.153533	-1.72785	1.42079	1
PI_650155-PI_633192	0.7325	-0.841821	2.30682	0.992653
PI_650155-PI_311736	0.5169	-1.05742	2.09122	0.999985
PI_650155-PI_311735	-0.807333	-2.38165	0.766988	0.973501
PI_650155-PI_304271	0.7702	-0.804121	2.34452	0.985379
PI_650155-PI_304270	2.80653	1.23221	4.38085	5.83779e-07
PI_650155-PI_304269	2.73583	1.16151	4.31015	1.20255e-06
PI_650155-PI_258367	1.112	-0.462321	2.68632	0.593077
PI_650155-PI_258366	1.04523	-0.529088	2.61955	0.714766
PI_650154-PI_650153	0.601067	-0.973254	2.17539	0.999711
PI_650154-PI_650152	0.216933	-1.35739	1.79125	1
PI_650154-PI_650151	0.599433	-0.974888	2.17375	0.999725
PI_650154-PI_650150	0.0306667	-1.54365	1.60499	1
PI_650154-PI_650149	0.763467	-0.810854	2.33779	0.986985
PI_650154-PI_650148	0.700933	-0.873388	2.27525	0.996163
PI_650154-PI_650147	0.571467	-1.00285	2.14579	0.999888
PI_650154-PI_650146	0.481367	-1.09295	2.05569	0.999997
PI_650154-PI_650145	0.350567	-1.22375	1.92489	1
PI_650154-PI_650144	0.248767	-1.32555	1.82309	1
PI_650154-PI_650141	-0.247167	-1.82149	1.32715	1
PI_650154-PI_650140	-0.760133	-2.33445	0.814188	0.987727
PI_650154-PI_633194	-0.4046	-1.97892	1.16972	1
PI_650154-PI_633193	-2.12647	-3.70079	-0.552146	0.000485238
PI_650154-PI_633192	-1.24043	-2.81475	0.333888	0.362112
PI_650154-PI_311736	-1.45603	-3.03035	0.118288	0.111223
PI_650154-PI_311735	-2.78027	-4.35459	-1.20595	7.63854e-07
PI_650154-PI_304271	-1.20273	-2.77705	0.371588	0.426057
PI_650154-PI_304270	0.8336	-0.740721	2.40792	0.961412
PI_650154-PI_304269	0.7629	-0.811421	2.33722	0.987114
PI_650154-PI_258367	-0.860933	-2.43525	0.713388	0.944951
PI_650154-PI_258366	-0.9277	-2.50202	0.646621	0.885512
PI_650153-PI_650152	-0.384133	-1.95845	1.19019	1
PI_650153-PI_650151	-0.00163333	-1.57595	1.57269	1
PI_650153-PI_650150	-0.5704	-2.14472	1.00392	0.999892
PI_650153-PI_650149	0.1624	-1.41192	1.73672	1
PI_650153-PI_650148	0.0998667	-1.47445	1.67419	1
PI_650153-PI_650147	-0.0296	-1.60392	1.54472	1
PI_650153-PI_650146	-0.1197	-1.69402	1.45462	1
PI_650153-PI_650145	-0.2505	-1.82482	1.32382	1
PI_650153-PI_650144	-0.3523	-1.92662	1.22202	1
PI_650153-PI_650141	-0.848233	-2.42255	0.726088	0.953124
PI_650153-PI_650140	-1.3612	-2.93552	0.213121	0.196297
PI_650153-PI_633194	-1.00567	-2.57999	0.568654	0.780412
PI_650153-PI_633193	-2.72753	-4.30185	-1.15321	1.30875e-06
PI_650153-PI_633192	-1.8415	-3.41582	-0.267179	0.00615853
PI_650153-PI_311736	-2.0571	-3.63142	-0.482779	0.000920814
PI_650153-PI_311735	-3.38133	-4.95565	-1.80701	1.53765e-09
PI_650153-PI_304271	-1.8038	-3.37812	-0.229479	0.00844245
PI_650153-PI_304270	0.232533	-1.34179	1.80685	1
PI_650153-PI_304269	0.161833	-1.41249	1.73615	1
PI_650153-PI_258367	-1.462	-3.03632	0.112321	0.107072
PI_650153-PI_258366	-1.52877	-3.10309	0.0455544	0.0687753
PI_650152-PI_650151	0.3825	-1.19182	1.95682	1
PI_650152-PI_650150	-0.186267	-1.76059	1.38805	1
PI_650152-PI_650149	0.546533	-1.02779	2.12085	0.999954
PI_650152-PI_650148	0.484	-1.09032	2.05832	0.999996
PI_650152-PI_650147	0.354533	-1.21979	1.92885	1
PI_650152-PI_650146	0.264433	-1.30989	1.83875	1
PI_650152-PI_650145	0.133633	-1.44069	1.70795	1
PI_650152-PI_650144	0.0318333	-1.54249	1.60615	1
PI_650152-PI_650141	-0.4641	-2.03842	1.11022	0.999999
PI_650152-PI_650140	-0.977067	-2.55139	0.597254	0.823145
PI_650152-PI_633194	-0.621533	-2.19585	0.952788	0.999471
PI_650152-PI_633193	-2.3434	-3.91772	-0.769079	6.10794e-05
PI_650152-PI_633192	-1.45737	-3.03169	0.116954	0.110284
PI_650152-PI_311736	-1.67297	-3.24729	-0.0986456	0.0240459
PI_650152-PI_311735	-2.9972	-4.57152	-1.42288	8.21121e-08
PI_650152-PI_304271	-1.41967	-2.99399	0.154654	0.139448
PI_650152-PI_304270	0.616667	-0.957654	2.19099	0.99954
PI_650152-PI_304269	0.545967	-1.02835	2.12029	0.999955
PI_650152-PI_258367	-1.07787	-2.65219	0.496454	0.656421
PI_650152-PI_258366	-1.14463	-2.71895	0.429688	0.531908
PI_650151-PI_650150	-0.568767	-2.14309	1.00555	0.999898
PI_650151-PI_650149	0.164033	-1.41029	1.73835	1
PI_650151-PI_650148	0.1015	-1.47282	1.67582	1
PI_650151-PI_650147	-0.0279667	-1.60229	1.54635	1
PI_650151-PI_650146	-0.118067	-1.69239	1.45625	1
PI_650151-PI_650145	-0.248867	-1.82319	1.32545	1
PI_650151-PI_650144	-0.350667	-1.92499	1.22365	1
PI_650151-PI_650141	-0.8466	-2.42092	0.727721	0.954108
PI_650151-PI_650140	-1.35957	-2.93389	0.214754	0.198102
PI_650151-PI_633194	-1.00403	-2.57835	0.570288	0.78297
PI_650151-PI_633193	-2.7259	-4.30022	-1.15158	1.33072e-06
PI_650151-PI_633192	-1.83987	-3.41419	-0.265546	0.006244
PI_650151-PI_311736	-2.05547	-3.62979	-0.481146	0.000934668
PI_650151-PI_311735	-3.3797	-4.95402	-1.80538	1.56396e-09
PI_650151-PI_304271	-1.80217	-3.37649	-0.227846	0.0085575
PI_650151-PI_304270	0.234167	-1.34015	1.80849	1
PI_650151-PI_304269	0.163467	-1.41085	1.73779	1
PI_650151-PI_258367	-1.46037	-3.03469	0.113954	0.108195
PI_650151-PI_258366	-1.52713	-3.10145	0.0471877	0.069549
PI_650150-PI_650149	0.7328	-0.841521	2.30712	0.99261
PI_650150-PI_650148	0.670267	-0.904054	2.24459	0.998098
PI_650150-PI_650147	0.5408	-1.03352	2.11512	0.999963
PI_650150-PI_650146	0.4507	-1.12362	2.02502	0.999999
PI_650150-PI_650145	0.3199	-1.25442	1.89422	1
PI_650150-PI_650144	0.2181	-1.35622	1.79242	1
PI_650150-PI_650141	-0.277833	-1.85215	1.29649	1
PI_650150-PI_650140	-0.7908	-2.36512	0.783521	0.97947
PI_650150-PI_633194	-0.435267	-2.00959	1.13905	1
PI_650150-PI_633193	-2.15713	-3.73145	-0.582812	0.000364179
PI_650150-PI_633192	-1.2711	-2.84542	0.303221	0.313969
PI_650150-PI_311736	-1.4867	-3.06102	0.087621	0.0912239
PI_650150-PI_311735	-2.81093	-4.38525	-1.23661	5.58049e-07
PI_650150-PI_304271	-1.2334	-2.80772	0.340921	0.37367
PI_650150-PI_304270	0.802933	-0.771388	2.37725	0.975205
PI_650150-PI_304269	0.732233	-0.842088	2.30655	0.992691
PI_650150-PI_258367	-0.8916	-2.46592	0.682721	0.921191
PI_650150-PI_258366	-0.958367	-2.53269	0.615954	0.848558
PI_650149-PI_650148	-0.0625333	-1.63685	1.51179	1
PI_650149-PI_650147	-0.192	-1.76632	1.38232	1
PI_650149-PI_650146	-0.2821	-1.85642	1.29222	1
PI_650149-PI_650145	-0.4129	-1.98722	1.16142	1
PI_650149-PI_650144	-0.5147	-2.08902	1.05962	0.999987
PI_650149-PI_650141	-1.01063	-2.58495	0.563688	0.772555
PI_650149-PI_650140	-1.5236	-3.09792	0.050721	0.0712484
PI_650149-PI_633194	-1.16807	-2.74239	0.406254	0.488457
PI_650149-PI_633193	-2.88993	-4.46425	-1.31561	2.48002e-07
PI_650149-PI_633192	-2.0039	-3.57822	-0.429579	0.00149191
PI_650149-PI_311736	-2.2195	-3.79382	-0.645179	0.00020184
PI_650149-PI_311735	-3.54373	-5.11805	-1.96941	2.81106e-10
PI_650149-PI_304271	-1.9662	-3.54052	-0.391879	0.00208961
PI_650149-PI_304270	0.0701333	-1.50419	1.64445	1
PI_650149-PI_304269	-0.000566667	-1.57489	1.57375	1
PI_650149-PI_258367	-1.6244	-3.19872	-0.050079	0.0347138
PI_650149-PI_258366	-1.69117	-3.26549	-0.116846	0.0208886
PI_650148-PI_650147	-0.129467	-1.70379	1.44485	1
PI_650148-PI_650146	-0.219567	-1.79389	1.35475	1
PI_650148-PI_650145	-0.350367	-1.92469	1.22395	1
PI_650148-PI_650144	-0.452167	-2.02649	1.12215	0.999999
PI_650148-PI_650141	-0.9481	-2.52242	0.626221	0.861597
PI_650148-PI_650140	-1.46107	-3.03539	0.113254	0.107713
PI_650148-PI_633194	-1.10553	-2.67985	0.468788	0.605179
PI_650148-PI_633193	-2.8274	-4.40172	-1.25308	4.71378e-07
PI_650148-PI_633192	-1.94137	-3.51569	-0.367046	0.00260252
PI_650148-PI_311736	-2.15697	-3.73129	-0.582646	0.00036475
PI_650148-PI_311735	-3.4812	-5.05552	-1.90688	5.43013e-10
PI_650148-PI_304271	-1.90367	-3.47799	-0.329346	0.00361758
PI_650148-PI_304270	0.132667	-1.44165	1.70699	1
PI_650148-PI_304269	0.0619667	-1.51235	1.63629	1
PI_650148-PI_258367	-1.56187	-3.13619	0.0124544	0.0546238
PI_650148-PI_258366	-1.62863	-3.20295	-0.0543123	0.0336374
PI_650147-PI_650146	-0.0901	-1.66442	1.48422	1
PI_650147-PI_650145	-0.2209	-1.79522	1.35342	1
PI_650147-PI_650144	-0.3227	-1.89702	1.25162	1
PI_650147-PI_650141	-0.818633	-2.39295	0.755688	0.968716
PI_650147-PI_650140	-1.3316	-2.90592	0.242721	0.230883
PI_650147-PI_633194	-0.976067	-2.55039	0.598254	0.824557
PI_650147-PI_633193	-2.69793	-4.27225	-1.12361	1.76909e-06
PI_650147-PI_633192	-1.8119	-3.38622	-0.237579	0.00789305
PI_650147-PI_311736	-2.0275	-3.60182	-0.453179	0.00120561
PI_650147-PI_311735	-3.35173	-4.92605	-1.77741	2.09102e-09
PI_650147-PI_304271	-1.7742	-3.34852	-0.199879	0.0107708
PI_650147-PI_304270	0.262133	-1.31219	1.83645	1
PI_650147-PI_304269	0.191433	-1.38289	1.76575	1
PI_650147-PI_258367	-1.4324	-3.00672	0.141921	0.128978
PI_650147-PI_258366	-1.49917	-3.07349	0.0751544	0.0840027
PI_650146-PI_650145	-0.1308	-1.70512	1.44352	1
PI_650146-PI_650144	-0.2326	-1.80692	1.34172	1
PI_650146-PI_650141	-0.728533	-2.30285	0.845788	0.993203
PI_650146-PI_650140	-1.2415	-2.81582	0.332821	0.360375
PI_650146-PI_633194	-0.885967	-2.46029	0.688354	0.925997
PI_650146-PI_633193	-2.60783	-4.18215	-1.03351	4.40857e-06
PI_650146-PI_633192	-1.7218	-3.29612	-0.147479	0.0164214
PI_650146-PI_311736	-1.9374	-3.51172	-0.363079	0.00269489
PI_650146-PI_311735	-3.26163	-4.83595	-1.68731	5.323e-09
PI_650146-PI_304271	-1.6841	-3.25842	-0.109779	0.0220664
PI_650146-PI_304270	0.352233	-1.22209	1.92655	1
PI_650146-PI_304269	0.281533	-1.29279	1.85585	1
PI_650146-PI_258367	-1.3423	-2.91662	0.232021	0.217919
PI_650146-PI_258366	-1.40907	-2.98339	0.165254	0.148668
PI_650145-PI_650144	-0.1018	-1.67612	1.47252	1
PI_650145-PI_650141	-0.597733	-2.17205	0.976588	0.999739
PI_650145-PI_650140	-1.1107	-2.68502	0.463621	0.595512
PI_650145-PI_633194	-0.755167	-2.32949	0.819154	0.988768
PI_650145-PI_633193	-2.47703	-4.05135	-0.902712	1.63606e-05
PI_650145-PI_633192	-1.591	-3.16532	-0.016679	0.0443501
PI_650145-PI_311736	-1.8066	-3.38092	-0.232279	0.00824859
PI_650145-PI_311735	-3.13083	-4.70515	-1.55651	2.06288e-08
PI_650145-PI_304271	-1.5533	-3.12762	0.021021	0.058018
PI_650145-PI_304270	0.483033	-1.09129	2.05735	0.999997
PI_650145-PI_304269	0.412333	-1.16199	1.98665	1
PI_650145-PI_258367	-1.2115	-2.78582	0.362821	0.410773
PI_650145-PI_258366	-1.27827	-2.85259	0.296054	0.303278
PI_650144-PI_650141	-0.495933	-2.07025	1.07839	0.999994
PI_650144-PI_650140	-1.0089	-2.58322	0.565421	0.775311
PI_650144-PI_633194	-0.653367	-2.22769	0.920954	0.99875
PI_650144-PI_633193	-2.37523	-3.94955	-0.800912	4.47355e-05
PI_650144-PI_633192	-1.4892	-3.06352	0.085121	0.0897354
PI_650144-PI_311736	-1.7048	-3.27912	-0.130479	0.0187779
PI_650144-PI_311735	-3.02903	-4.60335	-1.45471	5.91078e-08
PI_650144-PI_304271	-1.4515	-3.02582	0.122821	0.114465
PI_650144-PI_304270	0.584833	-0.989488	2.15915	0.999826
PI_650144-PI_304269	0.514133	-1.06019	2.08845	0.999987
PI_650144-PI_258367	-1.1097	-2.68402	0.464621	0.597385
PI_650144-PI_258366	-1.17647	-2.75079	0.397854	0.47309
PI_650141-PI_650140	-0.512967	-2.08729	1.06135	0.999987
PI_650141-PI_633194	-0.157433	-1.73175	1.41689	1
PI_650141-PI_633193	-1.8793	-3.45362	-0.304979	0.00446393
PI_650141-PI_633192	-0.993267	-2.56759	0.581054	0.799483
PI_650141-PI_311736	-1.20887	-2.78319	0.365454	0.41534
PI_650141-PI_311735	-2.5331	-4.10742	-0.958779	9.34746e-06
PI_650141-PI_304271	-0.955567	-2.52989	0.618754	0.85218
PI_650141-PI_304270	1.08077	-0.493554	2.65509	0.651108
PI_650141-PI_304269	1.01007	-0.564254	2.58439	0.773458
PI_650141-PI_258367	-0.613767	-2.18809	0.960554	0.999577
PI_650141-PI_258366	-0.680533	-2.25485	0.893788	0.997575
PI_650140-PI_633194	0.355533	-1.21879	1.92985	1
PI_650140-PI_633193	-1.36633	-2.94065	0.207988	0.190705
PI_650140-PI_633192	-0.4803	-2.05462	1.09402	0.999997
PI_650140-PI_311736	-0.6959	-2.27022	0.878421	0.996563
PI_650140-PI_311735	-2.02013	-3.59445	-0.445812	0.00128874
PI_650140-PI_304271	-0.4426	-2.01692	1.13172	1
PI_650140-PI_304270	1.59373	0.0194123	3.16805	0.0434803
PI_650140-PI_304269	1.52303	-0.0512877	3.09735	0.0715242
PI_650140-PI_258367	-0.1008	-1.67512	1.47352	1
PI_650140-PI_258366	-0.167567	-1.74189	1.40675	1
PI_633194-PI_633193	-1.72187	-3.29619	-0.147546	0.0164128
PI_633194-PI_633192	-0.835833	-2.41015	0.738488	0.960222
PI_633194-PI_311736	-1.05143	-2.62575	0.522888	0.703921
PI_633194-PI_311735	-2.37567	-3.94999	-0.801346	4.45458e-05
PI_633194-PI_304271	-0.798133	-2.37245	0.776188	0.976967
PI_633194-PI_304270	1.2382	-0.336121	2.81252	0.365762
PI_633194-PI_304269	1.1675	-0.406821	2.74182	0.489499
PI_633194-PI_258367	-0.456333	-2.03065	1.11799	0.999999
PI_633194-PI_258366	-0.5231	-2.09742	1.05122	0.999981
PI_633193-PI_633192	0.886033	-0.688288	2.46035	0.925941
PI_633193-PI_311736	0.670433	-0.903888	2.24475	0.998091
PI_633193-PI_311735	-0.6538	-2.22812	0.920521	0.998736
PI_633193-PI_304271	0.923733	-0.650588	2.49805	0.889848
PI_633193-PI_304270	2.96007	1.38575	4.53439	1.20443e-07
PI_633193-PI_304269	2.88937	1.31505	4.46369	2.49452e-07
PI_633193-PI_258367	1.26553	-0.308788	2.83985	0.322423
PI_633193-PI_258366	1.19877	-0.375554	2.77309	0.433047
PI_633192-PI_311736	-0.2156	-1.78992	1.35872	1
PI_633192-PI_311735	-1.53983	-3.11415	0.0344877	0.063726
PI_633192-PI_304271	0.0377	-1.53662	1.61202	1
PI_633192-PI_304270	2.07403	0.499712	3.64835	0.000788412
PI_633192-PI_304269	2.00333	0.429012	3.57765	0.00149953
PI_633192-PI_258367	0.3795	-1.19482	1.95382	1
PI_633192-PI_258366	0.312733	-1.26159	1.88705	1
PI_311736-PI_311735	-1.32423	-2.89855	0.250088	0.240114
PI_311736-PI_304271	0.2533	-1.32102	1.82762	1
PI_311736-PI_304270	2.28963	0.715312	3.86395	0.000102958
PI_311736-PI_304269	2.21893	0.644612	3.79325	0.000202933
PI_311736-PI_258367	0.5951	-0.979221	2.16942	0.999759
PI_311736-PI_258366	0.528333	-1.04599	2.10265	0.999977
PI_311735-PI_304271	1.57753	0.00321232	3.15185	0.0488648
PI_311735-PI_304270	3.61387	2.03955	5.18819	1.32326e-10
PI_311735-PI_304269	3.54317	1.96885	5.11749	2.828e-10
PI_311735-PI_258367	1.91933	0.345012	3.49365	0.00315673
PI_311735-PI_258366	1.85257	0.278246	3.42689	0.00560793
PI_304271-PI_304270	2.03633	0.462012	3.61065	0.00111273
PI_304271-PI_304269	1.96563	0.391312	3.53995	0.00210015
PI_304271-PI_258367	0.3418	-1.23252	1.91612	1
PI_304271-PI_258366	0.275033	-1.29929	1.84935	1
PI_304270-PI_304269	-0.0707	-1.64502	1.50362	1
PI_304270-PI_258367	-1.69453	-3.26885	-0.120212	0.020348
PI_304270-PI_258366	-1.7613	-3.33562	-0.186979	0.0119629
PI_304269-PI_258367	-1.62383	-3.19815	-0.0495123	0.0348603
PI_304269-PI_258366	-1.6906	-3.26492	-0.116279	0.0209809
PI_258367-PI_258366	-0.0667667	-1.64109	1.50755	1
