# Supplementary material for: Phenotypic Examination of Camelina sativa (L.) Crantz Accessions from the USDA-ARS National Genetics Resource Program
Source: Plants (Basel). 2020 May 19;9(5):642. doi: 10.3390/plants9050642 (PMC7286027; doi:10.3390/plants9050642)
Supplement: Supplementary file 1 [file plants-09-00642-s001.zip › 042620 Supplemental Table S3 TSW Stats.xlsx]

## Sheet: 20200423_TukeyTSW.csv
Comparison	diff	lwr	upr	p adj
Suneson-PI_650168	-0.0731333	-0.363465	0.217198	1
Suneson-PI_650167	0.583967	0.293635	0.874298	1.42522e-08
Suneson-PI_650166	0.103033	-0.187298	0.393365	0.999928
Suneson-PI_650165	0.0283667	-0.261965	0.318698	1
Suneson-PI_650164	0.192967	-0.0973649	0.483298	0.712804
Suneson-PI_650163	-0.0456333	-0.335965	0.244698	1
Suneson-PI_650159	-0.2611	-0.551432	0.0292315	0.142746
Suneson-PI_650156	0.0904667	-0.199865	0.380798	0.999995
Suneson-PI_650155	-0.1257	-0.416032	0.164632	0.997513
Suneson-PI_650154	-0.0741333	-0.364465	0.216198	1
Suneson-PI_650153	-0.262767	-0.553098	0.0275649	0.135107
Suneson-PI_650152	0.4479	0.157568	0.738232	2.64145e-05
Suneson-PI_650151	0.0646	-0.225732	0.354932	1
Suneson-PI_650150	-0.145167	-0.435498	0.145165	0.980629
Suneson-PI_650149	0.233433	-0.0568982	0.523765	0.322029
Suneson-PI_650148	0.124067	-0.166265	0.414398	0.997982
Suneson-PI_650147	-0.00566667	-0.295998	0.284665	1
Suneson-PI_650146	-0.0216333	-0.311965	0.268698	1
Suneson-PI_650145	0.0951667	-0.195165	0.385498	0.999986
Suneson-PI_650144	0.1732	-0.117132	0.463532	0.872389
Suneson-PI_650141	0.219467	-0.0708649	0.509798	0.448543
Suneson-PI_650140	-0.1285	-0.418832	0.161832	0.996495
Suneson-PI_633194	0.0913333	-0.198998	0.381665	0.999994
Suneson-PI_633193	0.00863333	-0.281698	0.298965	1
Suneson-PI_633192	0.1694	-0.120932	0.459732	0.895338
Suneson-PI_311736	-0.0086	-0.298932	0.281732	1
Suneson-PI_311735	-0.237333	-0.527665	0.0529982	0.29064
Suneson-PI_304271	0.104667	-0.185665	0.394998	0.999902
Suneson-PI_304270	0.3399	0.0495685	0.630232	0.00607558
Suneson-PI_304269	0.123733	-0.166598	0.414065	0.998067
Suneson-PI_258367	-0.0778333	-0.368165	0.212498	1
Suneson-PI_258366	0.0269667	-0.263365	0.317298	1
PI_650168-PI_650167	0.6571	0.366768	0.947432	2.28725e-10
PI_650168-PI_650166	0.176167	-0.114165	0.466498	0.85257
PI_650168-PI_650165	0.1015	-0.188832	0.391832	0.999947
PI_650168-PI_650164	0.2661	-0.0242315	0.556432	0.120807
PI_650168-PI_650163	0.0275	-0.262832	0.317832	1
PI_650168-PI_650159	-0.187967	-0.478298	0.102365	0.758647
PI_650168-PI_650156	0.1636	-0.126732	0.453932	0.92503
PI_650168-PI_650155	-0.0525667	-0.342898	0.237765	1
PI_650168-PI_650154	-0.001	-0.291332	0.289332	1
PI_650168-PI_650153	-0.189633	-0.479965	0.100698	0.743697
PI_650168-PI_650152	0.521033	0.230702	0.811365	4.81637e-07
PI_650168-PI_650151	0.137733	-0.152598	0.428065	0.990349
PI_650168-PI_650150	-0.0720333	-0.362365	0.218298	1
PI_650168-PI_650149	0.306567	0.0162351	0.596898	0.0260821
PI_650168-PI_650148	0.1972	-0.0931315	0.487532	0.671984
PI_650168-PI_650147	0.0674667	-0.222865	0.357798	1
PI_650168-PI_650146	0.0515	-0.238832	0.341832	1
PI_650168-PI_650145	0.1683	-0.122032	0.458632	0.901464
PI_650168-PI_650144	0.246333	-0.0439982	0.536665	0.225804
PI_650168-PI_650141	0.2926	0.00226848	0.582932	0.0457755
PI_650168-PI_650140	-0.0553667	-0.345698	0.234965	1
PI_650168-PI_633194	0.164467	-0.125865	0.454798	0.921
PI_650168-PI_633193	0.0817667	-0.208565	0.372098	1
PI_650168-PI_633192	0.242533	-0.0477982	0.532865	0.251858
PI_650168-PI_311736	0.0645333	-0.225798	0.354865	1
PI_650168-PI_311735	-0.1642	-0.454532	0.126132	0.922255
PI_650168-PI_304271	0.1778	-0.112532	0.468132	0.840965
PI_650168-PI_304270	0.413033	0.122702	0.703365	0.000166476
PI_650168-PI_304269	0.196867	-0.0934649	0.487198	0.675252
PI_650168-PI_258367	-0.0047	-0.295032	0.285632	1
PI_650168-PI_258366	0.1001	-0.190232	0.390432	0.99996
PI_650167-PI_650166	-0.480933	-0.771265	-0.190602	4.40746e-06
PI_650167-PI_650165	-0.5556	-0.845932	-0.265268	6.99422e-08
PI_650167-PI_650164	-0.391	-0.681332	-0.100668	0.000514428
PI_650167-PI_650163	-0.6296	-0.919932	-0.339268	1.0948e-09
PI_650167-PI_650159	-0.845067	-1.1354	-0.554735	0
PI_650167-PI_650156	-0.4935	-0.783832	-0.203168	2.21081e-06
PI_650167-PI_650155	-0.709667	-0.999998	-0.419335	4.43046e-12
PI_650167-PI_650154	-0.6581	-0.948432	-0.367768	2.15856e-10
PI_650167-PI_650153	-0.846733	-1.13706	-0.556402	0
PI_650167-PI_650152	-0.136067	-0.426398	0.154265	0.991859
PI_650167-PI_650151	-0.519367	-0.809698	-0.229035	5.2839e-07
PI_650167-PI_650150	-0.729133	-1.01946	-0.438802	0
PI_650167-PI_650149	-0.350533	-0.640865	-0.0602018	0.0037097
PI_650167-PI_650148	-0.4599	-0.750232	-0.169568	1.38436e-05
PI_650167-PI_650147	-0.589633	-0.879965	-0.299302	1.03679e-08
PI_650167-PI_650146	-0.6056	-0.895932	-0.315268	4.22757e-09
PI_650167-PI_650145	-0.4888	-0.779132	-0.198468	2.86301e-06
PI_650167-PI_650144	-0.410767	-0.701098	-0.120435	0.000187227
PI_650167-PI_650141	-0.3645	-0.654832	-0.0741685	0.00190669
PI_650167-PI_650140	-0.712467	-1.0028	-0.422135	2.59492e-12
PI_650167-PI_633194	-0.492633	-0.782965	-0.202302	2.31885e-06
PI_650167-PI_633193	-0.575333	-0.865665	-0.285002	2.31378e-08
PI_650167-PI_633192	-0.414567	-0.704898	-0.124235	0.000153733
PI_650167-PI_311736	-0.592567	-0.882898	-0.302235	8.7931e-09
PI_650167-PI_311735	-0.8213	-1.11163	-0.530968	0
PI_650167-PI_304271	-0.4793	-0.769632	-0.188968	4.81946e-06
PI_650167-PI_304270	-0.244067	-0.534398	0.0462649	0.241111
PI_650167-PI_304269	-0.460233	-0.750565	-0.169902	1.35963e-05
PI_650167-PI_258367	-0.6618	-0.952132	-0.371468	1.74043e-10
PI_650167-PI_258366	-0.557	-0.847332	-0.266668	6.46682e-08
PI_650166-PI_650165	-0.0746667	-0.364998	0.215665	1
PI_650166-PI_650164	0.0899333	-0.200398	0.380265	0.999996
PI_650166-PI_650163	-0.148667	-0.438998	0.141665	0.97397
PI_650166-PI_650159	-0.364133	-0.654465	-0.0738018	0.00194076
PI_650166-PI_650156	-0.0125667	-0.302898	0.277765	1
PI_650166-PI_650155	-0.228733	-0.519065	0.0615982	0.362321
PI_650166-PI_650154	-0.177167	-0.467498	0.113165	0.845522
PI_650166-PI_650153	-0.3658	-0.656132	-0.0754685	0.00179047
PI_650166-PI_650152	0.344867	0.0545351	0.635198	0.00483258
PI_650166-PI_650151	-0.0384333	-0.328765	0.251898	1
PI_650166-PI_650150	-0.2482	-0.538532	0.0421315	0.213718
PI_650166-PI_650149	0.1304	-0.159932	0.420732	0.99562
PI_650166-PI_650148	0.0210333	-0.269298	0.311365	1
PI_650166-PI_650147	-0.1087	-0.399032	0.181632	0.999799
PI_650166-PI_650146	-0.124667	-0.414998	0.165665	0.997819
PI_650166-PI_650145	-0.00786667	-0.298198	0.282465	1
PI_650166-PI_650144	0.0701667	-0.220165	0.360498	1
PI_650166-PI_650141	0.116433	-0.173898	0.406765	0.999303
PI_650166-PI_650140	-0.231533	-0.521865	0.0587982	0.338004
PI_650166-PI_633194	-0.0117	-0.302032	0.278632	1
PI_650166-PI_633193	-0.0944	-0.384732	0.195932	0.999988
PI_650166-PI_633192	0.0663667	-0.223965	0.356698	1
PI_650166-PI_311736	-0.111633	-0.401965	0.178698	0.999671
PI_650166-PI_311735	-0.340367	-0.630698	-0.0500351	0.00594701
PI_650166-PI_304271	0.00163333	-0.288698	0.291965	1
PI_650166-PI_304270	0.236867	-0.0534649	0.527198	0.294294
PI_650166-PI_304269	0.0207	-0.269632	0.311032	1
PI_650166-PI_258367	-0.180867	-0.471198	0.109465	0.817897
PI_650166-PI_258366	-0.0760667	-0.366398	0.214265	1
PI_650165-PI_650164	0.1646	-0.125732	0.454932	0.920367
PI_650165-PI_650163	-0.074	-0.364332	0.216332	1
PI_650165-PI_650159	-0.289467	-0.579798	0.000864858	0.051699
PI_650165-PI_650156	0.0621	-0.228232	0.352432	1
PI_650165-PI_650155	-0.154067	-0.444398	0.136265	0.960442
PI_650165-PI_650154	-0.1025	-0.392832	0.187832	0.999935
PI_650165-PI_650153	-0.291133	-0.581465	-0.000801809	0.048469
PI_650165-PI_650152	0.419533	0.129202	0.709865	0.00011867
PI_650165-PI_650151	0.0362333	-0.254098	0.326565	1
PI_650165-PI_650150	-0.173533	-0.463865	0.116798	0.870244
PI_650165-PI_650149	0.205067	-0.0852649	0.495398	0.593128
PI_650165-PI_650148	0.0957	-0.194632	0.386032	0.999984
PI_650165-PI_650147	-0.0340333	-0.324365	0.256298	1
PI_650165-PI_650146	-0.05	-0.340332	0.240332	1
PI_650165-PI_650145	0.0668	-0.223532	0.357132	1
PI_650165-PI_650144	0.144833	-0.145498	0.435165	0.981186
PI_650165-PI_650141	0.1911	-0.0992315	0.481432	0.730258
PI_650165-PI_650140	-0.156867	-0.447198	0.133465	0.951666
PI_650165-PI_633194	0.0629667	-0.227365	0.353298	1
PI_650165-PI_633193	-0.0197333	-0.310065	0.270598	1
PI_650165-PI_633192	0.141033	-0.149298	0.431365	0.98669
PI_650165-PI_311736	-0.0369667	-0.327298	0.253365	1
PI_650165-PI_311735	-0.2657	-0.556032	0.0246315	0.122455
PI_650165-PI_304271	0.0763	-0.214032	0.366632	1
PI_650165-PI_304270	0.311533	0.0212018	0.601865	0.021196
PI_650165-PI_304269	0.0953667	-0.194965	0.385698	0.999985
PI_650165-PI_258367	-0.1062	-0.396532	0.184132	0.99987
PI_650165-PI_258366	-0.0014	-0.291732	0.288932	1
PI_650164-PI_650163	-0.2386	-0.528932	0.0517315	0.280864
PI_650164-PI_650159	-0.454067	-0.744398	-0.163735	1.89648e-05
PI_650164-PI_650156	-0.1025	-0.392832	0.187832	0.999935
PI_650164-PI_650155	-0.318667	-0.608998	-0.0283351	0.0156363
PI_650164-PI_650154	-0.2671	-0.557432	0.0232315	0.116764
PI_650164-PI_650153	-0.455733	-0.746065	-0.165402	1.73359e-05
PI_650164-PI_650152	0.254933	-0.0353982	0.545265	0.173989
PI_650164-PI_650151	-0.128367	-0.418698	0.161965	0.99655
PI_650164-PI_650150	-0.338133	-0.628465	-0.0478018	0.00658653
PI_650164-PI_650149	0.0404667	-0.249865	0.330798	1
PI_650164-PI_650148	-0.0689	-0.359232	0.221432	1
PI_650164-PI_650147	-0.198633	-0.488965	0.0916982	0.657845
PI_650164-PI_650146	-0.2146	-0.504932	0.0757315	0.496556
PI_650164-PI_650145	-0.0978	-0.388132	0.192532	0.999975
PI_650164-PI_650144	-0.0197667	-0.310098	0.270565	1
PI_650164-PI_650141	0.0265	-0.263832	0.316832	1
PI_650164-PI_650140	-0.321467	-0.611798	-0.0311351	0.0138494
PI_650164-PI_633194	-0.101633	-0.391965	0.188698	0.999945
PI_650164-PI_633193	-0.184333	-0.474665	0.105998	0.789925
PI_650164-PI_633192	-0.0235667	-0.313898	0.266765	1
PI_650164-PI_311736	-0.201567	-0.491898	0.0887649	0.628538
PI_650164-PI_311735	-0.4303	-0.720632	-0.139968	6.73998e-05
PI_650164-PI_304271	-0.0883	-0.378632	0.202032	0.999997
PI_650164-PI_304270	0.146933	-0.143398	0.437265	0.977458
PI_650164-PI_304269	-0.0692333	-0.359565	0.221098	1
PI_650164-PI_258367	-0.2708	-0.561132	0.0195315	0.102754
PI_650164-PI_258366	-0.166	-0.456332	0.124332	0.913522
PI_650163-PI_650159	-0.215467	-0.505798	0.0748649	0.487906
PI_650163-PI_650156	0.1361	-0.154232	0.426432	0.991831
PI_650163-PI_650155	-0.0800667	-0.370398	0.210265	1
PI_650163-PI_650154	-0.0285	-0.318832	0.261832	1
PI_650163-PI_650153	-0.217133	-0.507465	0.0731982	0.471384
PI_650163-PI_650152	0.493533	0.203202	0.783865	2.20676e-06
PI_650163-PI_650151	0.110233	-0.180098	0.400565	0.999739
PI_650163-PI_650150	-0.0995333	-0.389865	0.190798	0.999964
PI_650163-PI_650149	0.279067	-0.0112649	0.569398	0.0764396
PI_650163-PI_650148	0.1697	-0.120632	0.460032	0.893627
PI_650163-PI_650147	0.0399667	-0.250365	0.330298	1
PI_650163-PI_650146	0.024	-0.266332	0.314332	1
PI_650163-PI_650145	0.1408	-0.149532	0.431132	0.986981
PI_650163-PI_650144	0.218833	-0.0714982	0.509165	0.454706
PI_650163-PI_650141	0.2651	-0.0252315	0.555432	0.124962
PI_650163-PI_650140	-0.0828667	-0.373198	0.207465	0.999999
PI_650163-PI_633194	0.136967	-0.153365	0.427298	0.99107
PI_650163-PI_633193	0.0542667	-0.236065	0.344598	1
PI_650163-PI_633192	0.215033	-0.0752982	0.505365	0.492226
PI_650163-PI_311736	0.0370333	-0.253298	0.327365	1
PI_650163-PI_311735	-0.1917	-0.482032	0.0986315	0.724689
PI_650163-PI_304271	0.1503	-0.140032	0.440632	0.97032
PI_650163-PI_304270	0.385533	0.0952018	0.675865	0.000677124
PI_650163-PI_304269	0.169367	-0.120965	0.459698	0.895527
PI_650163-PI_258367	-0.0322	-0.322532	0.258132	1
PI_650163-PI_258366	0.0726	-0.217732	0.362932	1
PI_650159-PI_650156	0.351567	0.0612351	0.641898	0.00353378
PI_650159-PI_650155	0.1354	-0.154932	0.425732	0.992406
PI_650159-PI_650154	0.186967	-0.103365	0.477298	0.767442
PI_650159-PI_650153	-0.00166667	-0.291998	0.288665	1
PI_650159-PI_650152	0.709	0.418668	0.999332	4.91618e-12
PI_650159-PI_650151	0.3257	0.0353685	0.616032	0.0115051
PI_650159-PI_650150	0.115933	-0.174398	0.406265	0.999353
PI_650159-PI_650149	0.494533	0.204202	0.784865	2.08851e-06
PI_650159-PI_650148	0.385167	0.0948351	0.675498	0.000689666
PI_650159-PI_650147	0.255433	-0.0348982	0.545765	0.171276
PI_650159-PI_650146	0.239467	-0.0508649	0.529798	0.274297
PI_650159-PI_650145	0.356267	0.0659351	0.646598	0.0028293
PI_650159-PI_650144	0.4343	0.143968	0.724632	5.45431e-05
PI_650159-PI_650141	0.480567	0.190235	0.770898	4.4968e-06
PI_650159-PI_650140	0.1326	-0.157732	0.422932	0.994384
PI_650159-PI_633194	0.352433	0.0621018	0.642765	0.0033924
PI_650159-PI_633193	0.269733	-0.0205982	0.560065	0.106643
PI_650159-PI_633192	0.4305	0.140168	0.720832	6.66916e-05
PI_650159-PI_311736	0.2525	-0.0378315	0.542832	0.187655
PI_650159-PI_311735	0.0237667	-0.266565	0.314098	1
PI_650159-PI_304271	0.365767	0.0754351	0.656098	0.00179336
PI_650159-PI_304270	0.601	0.310668	0.891332	5.47486e-09
PI_650159-PI_304269	0.384833	0.0945018	0.675165	0.000701262
PI_650159-PI_258367	0.183267	-0.107065	0.473598	0.798736
PI_650159-PI_258366	0.288067	-0.00226486	0.578398	0.054557
PI_650156-PI_650155	-0.216167	-0.506498	0.0741649	0.480948
PI_650156-PI_650154	-0.1646	-0.454932	0.125732	0.920367
PI_650156-PI_650153	-0.353233	-0.643565	-0.0629018	0.0032667
PI_650156-PI_650152	0.357433	0.0671018	0.647765	0.00267647
PI_650156-PI_650151	-0.0258667	-0.316198	0.264465	1
PI_650156-PI_650150	-0.235633	-0.525965	0.0546982	0.304085
PI_650156-PI_650149	0.142967	-0.147365	0.433298	0.984078
PI_650156-PI_650148	0.0336	-0.256732	0.323932	1
PI_650156-PI_650147	-0.0961333	-0.386465	0.194198	0.999982
PI_650156-PI_650146	-0.1121	-0.402432	0.178232	0.999645
PI_650156-PI_650145	0.0047	-0.285632	0.295032	1
PI_650156-PI_650144	0.0827333	-0.207598	0.373065	0.999999
PI_650156-PI_650141	0.129	-0.161332	0.419332	0.99628
PI_650156-PI_650140	-0.218967	-0.509298	0.0713649	0.453406
PI_650156-PI_633194	0.000866667	-0.289465	0.291198	1
PI_650156-PI_633193	-0.0818333	-0.372165	0.208498	1
PI_650156-PI_633192	0.0789333	-0.211398	0.369265	1
PI_650156-PI_311736	-0.0990667	-0.389398	0.191265	0.999967
PI_650156-PI_311735	-0.3278	-0.618132	-0.0374685	0.0104848
PI_650156-PI_304271	0.0142	-0.276132	0.304532	1
PI_650156-PI_304270	0.249433	-0.0408982	0.539765	0.20599
PI_650156-PI_304269	0.0332667	-0.257065	0.323598	1
PI_650156-PI_258367	-0.1683	-0.458632	0.122032	0.901464
PI_650156-PI_258366	-0.0635	-0.353832	0.226832	1
PI_650155-PI_650154	0.0515667	-0.238765	0.341898	1
PI_650155-PI_650153	-0.137067	-0.427398	0.153265	0.990978
PI_650155-PI_650152	0.5736	0.283268	0.863932	2.5501e-08
PI_650155-PI_650151	0.1903	-0.100032	0.480632	0.73762
PI_650155-PI_650150	-0.0194667	-0.309798	0.270865	1
PI_650155-PI_650149	0.359133	0.0688018	0.649465	0.00246785
PI_650155-PI_650148	0.249767	-0.0405649	0.540098	0.203936
PI_650155-PI_650147	0.120033	-0.170298	0.410365	0.998827
PI_650155-PI_650146	0.104067	-0.186265	0.394398	0.999913
PI_650155-PI_650145	0.220867	-0.0694649	0.511198	0.435025
PI_650155-PI_650144	0.2989	0.00856848	0.589232	0.0356578
PI_650155-PI_650141	0.345167	0.0548351	0.635498	0.00476581
PI_650155-PI_650140	-0.0028	-0.293132	0.287532	1
PI_650155-PI_633194	0.217033	-0.0732982	0.507365	0.472371
PI_650155-PI_633193	0.134333	-0.155998	0.424665	0.993218
PI_650155-PI_633192	0.2951	0.00476848	0.585432	0.0414892
PI_650155-PI_311736	0.1171	-0.173232	0.407432	0.99923
PI_650155-PI_311735	-0.111633	-0.401965	0.178698	0.999671
PI_650155-PI_304271	0.230367	-0.0599649	0.520698	0.348027
PI_650155-PI_304270	0.4656	0.175268	0.755932	1.01662e-05
PI_650155-PI_304269	0.249433	-0.0408982	0.539765	0.20599
PI_650155-PI_258367	0.0478667	-0.242465	0.338198	1
PI_650155-PI_258366	0.152667	-0.137665	0.442998	0.964361
PI_650154-PI_650153	-0.188633	-0.478965	0.101698	0.75271
PI_650154-PI_650152	0.522033	0.231702	0.812365	4.55586e-07
PI_650154-PI_650151	0.138733	-0.151598	0.429065	0.989339
PI_650154-PI_650150	-0.0710333	-0.361365	0.219298	1
PI_650154-PI_650149	0.307567	0.0172351	0.597898	0.0250227
PI_650154-PI_650148	0.1982	-0.0921315	0.488532	0.662134
PI_650154-PI_650147	0.0684667	-0.221865	0.358798	1
PI_650154-PI_650146	0.0525	-0.237832	0.342832	1
PI_650154-PI_650145	0.1693	-0.121032	0.459632	0.895905
PI_650154-PI_650144	0.247333	-0.0429982	0.537665	0.219271
PI_650154-PI_650141	0.2936	0.00326848	0.583932	0.044016
PI_650154-PI_650140	-0.0543667	-0.344698	0.235965	1
PI_650154-PI_633194	0.165467	-0.124865	0.455798	0.916174
PI_650154-PI_633193	0.0827667	-0.207565	0.373098	0.999999
PI_650154-PI_633192	0.243533	-0.0467982	0.533865	0.244813
PI_650154-PI_311736	0.0655333	-0.224798	0.355865	1
PI_650154-PI_311735	-0.1632	-0.453532	0.127132	0.926842
PI_650154-PI_304271	0.1788	-0.111532	0.469132	0.833623
PI_650154-PI_304270	0.414033	0.123702	0.704365	0.000158053
PI_650154-PI_304269	0.197867	-0.0924649	0.488198	0.665425
PI_650154-PI_258367	-0.0037	-0.294032	0.286632	1
PI_650154-PI_258366	0.1011	-0.189232	0.391432	0.999951
PI_650153-PI_650152	0.710667	0.420335	1.001	3.75067e-12
PI_650153-PI_650151	0.327367	0.0370351	0.617698	0.0106881
PI_650153-PI_650150	0.1176	-0.172732	0.407932	0.999172
PI_650153-PI_650149	0.4962	0.205868	0.786532	1.90525e-06
PI_650153-PI_650148	0.386833	0.0965018	0.677165	0.000634417
PI_650153-PI_650147	0.2571	-0.0332315	0.547432	0.162466
PI_650153-PI_650146	0.241133	-0.0491982	0.531465	0.261946
PI_650153-PI_650145	0.357933	0.0676018	0.648265	0.00261342
PI_650153-PI_650144	0.435967	0.145635	0.726298	4.99278e-05
PI_650153-PI_650141	0.482233	0.191902	0.772565	4.10464e-06
PI_650153-PI_650140	0.134267	-0.156065	0.424598	0.993266
PI_650153-PI_633194	0.3541	0.0637685	0.644432	0.00313554
PI_650153-PI_633193	0.2714	-0.0189315	0.561732	0.100619
PI_650153-PI_633192	0.432167	0.141835	0.722498	6.10667e-05
PI_650153-PI_311736	0.254167	-0.0361649	0.544498	0.178211
PI_650153-PI_311735	0.0254333	-0.264898	0.315765	1
PI_650153-PI_304271	0.367433	0.0771018	0.657765	0.00165408
PI_650153-PI_304270	0.602667	0.312335	0.892998	4.98534e-09
PI_650153-PI_304269	0.3865	0.0961685	0.676832	0.000645111
PI_650153-PI_258367	0.184933	-0.105398	0.475265	0.784892
PI_650153-PI_258366	0.289733	-0.000598191	0.580065	0.0511698
PI_650152-PI_650151	-0.3833	-0.673632	-0.0929685	0.000757088
PI_650152-PI_650150	-0.593067	-0.883398	-0.302735	8.54961e-09
PI_650152-PI_650149	-0.214467	-0.504798	0.0758649	0.49789
PI_650152-PI_650148	-0.323833	-0.614165	-0.0335018	0.0124891
PI_650152-PI_650147	-0.453567	-0.743898	-0.163235	1.94822e-05
PI_650152-PI_650146	-0.469533	-0.759865	-0.179202	8.2102e-06
PI_650152-PI_650145	-0.352733	-0.643065	-0.0624018	0.00334473
PI_650152-PI_650144	-0.2747	-0.565032	0.0156315	0.0895232
PI_650152-PI_650141	-0.228433	-0.518765	0.0618982	0.364978
PI_650152-PI_650140	-0.5764	-0.866732	-0.286068	2.17936e-08
PI_650152-PI_633194	-0.356567	-0.646898	-0.0662351	0.00278923
PI_650152-PI_633193	-0.439267	-0.729598	-0.148935	4.1894e-05
PI_650152-PI_633192	-0.2785	-0.568832	0.0118315	0.0780397
PI_650152-PI_311736	-0.4565	-0.746832	-0.166168	1.66338e-05
PI_650152-PI_311735	-0.685233	-0.975565	-0.394902	4.11796e-11
PI_650152-PI_304271	-0.343233	-0.633565	-0.0529018	0.00521197
PI_650152-PI_304270	-0.108	-0.398332	0.182332	0.999822
PI_650152-PI_304269	-0.324167	-0.614498	-0.0338351	0.0123078
PI_650152-PI_258367	-0.525733	-0.816065	-0.235402	3.70816e-07
PI_650152-PI_258366	-0.420933	-0.711265	-0.130602	0.000110292
PI_650151-PI_650150	-0.209767	-0.500098	0.0805649	0.545329
PI_650151-PI_650149	0.168833	-0.121498	0.459165	0.898523
PI_650151-PI_650148	0.0594667	-0.230865	0.349798	1
PI_650151-PI_650147	-0.0702667	-0.360598	0.220065	1
PI_650151-PI_650146	-0.0862333	-0.376565	0.204098	0.999998
PI_650151-PI_650145	0.0305667	-0.259765	0.320898	1
PI_650151-PI_650144	0.1086	-0.181732	0.398932	0.999802
PI_650151-PI_650141	0.154867	-0.135465	0.445198	0.958064
PI_650151-PI_650140	-0.1931	-0.483432	0.0972315	0.711543
PI_650151-PI_633194	0.0267333	-0.263598	0.317065	1
PI_650151-PI_633193	-0.0559667	-0.346298	0.234365	1
PI_650151-PI_633192	0.1048	-0.185532	0.395132	0.9999
PI_650151-PI_311736	-0.0732	-0.363532	0.217132	1
PI_650151-PI_311735	-0.301933	-0.592265	-0.0116018	0.0315432
PI_650151-PI_304271	0.0400667	-0.250265	0.330398	1
PI_650151-PI_304270	0.2753	-0.0150315	0.565632	0.0876205
PI_650151-PI_304269	0.0591333	-0.231198	0.349465	1
PI_650151-PI_258367	-0.142433	-0.432765	0.147898	0.984836
PI_650151-PI_258366	-0.0376333	-0.327965	0.252698	1
PI_650150-PI_650149	0.3786	0.0882685	0.668932	0.000956354
PI_650150-PI_650148	0.269233	-0.0210982	0.559565	0.108507
PI_650150-PI_650147	0.1395	-0.150832	0.429832	0.988508
PI_650150-PI_650146	0.123533	-0.166798	0.413865	0.998117
PI_650150-PI_650145	0.240333	-0.0499982	0.530665	0.267828
PI_650150-PI_650144	0.318367	0.0280351	0.608698	0.0158399
PI_650150-PI_650141	0.364633	0.0743018	0.654965	0.00189444
PI_650150-PI_650140	0.0166667	-0.273665	0.306998	1
PI_650150-PI_633194	0.2365	-0.0538315	0.526832	0.297184
PI_650150-PI_633193	0.1538	-0.136532	0.444132	0.961212
PI_650150-PI_633192	0.314567	0.0242351	0.604898	0.0186404
PI_650150-PI_311736	0.136567	-0.153765	0.426898	0.991428
PI_650150-PI_311735	-0.0921667	-0.382498	0.198165	0.999993
PI_650150-PI_304271	0.249833	-0.0404982	0.540165	0.203528
PI_650150-PI_304270	0.485067	0.194735	0.775398	3.51424e-06
PI_650150-PI_304269	0.2689	-0.0214315	0.559232	0.109765
PI_650150-PI_258367	0.0673333	-0.222998	0.357665	1
PI_650150-PI_258366	0.172133	-0.118198	0.462465	0.87911
PI_650149-PI_650148	-0.109367	-0.399698	0.180965	0.999774
PI_650149-PI_650147	-0.2391	-0.529432	0.0512315	0.277063
PI_650149-PI_650146	-0.255067	-0.545398	0.0352649	0.173263
PI_650149-PI_650145	-0.138267	-0.428598	0.152065	0.989821
PI_650149-PI_650144	-0.0602333	-0.350565	0.230098	1
PI_650149-PI_650141	-0.0139667	-0.304298	0.276365	1
PI_650149-PI_650140	-0.361933	-0.652265	-0.0716018	0.00215779
PI_650149-PI_633194	-0.1421	-0.432432	0.148232	0.985295
PI_650149-PI_633193	-0.2248	-0.515132	0.0655315	0.397925
PI_650149-PI_633192	-0.0640333	-0.354365	0.226298	1
PI_650149-PI_311736	-0.242033	-0.532365	0.0482982	0.255431
PI_650149-PI_311735	-0.470767	-0.761098	-0.180435	7.6773e-06
PI_650149-PI_304271	-0.128767	-0.419098	0.161565	0.996382
PI_650149-PI_304270	0.106467	-0.183865	0.396798	0.999864
PI_650149-PI_304269	-0.1097	-0.400032	0.180632	0.999761
PI_650149-PI_258367	-0.311267	-0.601598	-0.0209351	0.0214354
PI_650149-PI_258366	-0.206467	-0.496798	0.0838649	0.578894
PI_650148-PI_650147	-0.129733	-0.420065	0.160598	0.995945
PI_650148-PI_650146	-0.1457	-0.436032	0.144632	0.979711
PI_650148-PI_650145	-0.0289	-0.319232	0.261432	1
PI_650148-PI_650144	0.0491333	-0.241198	0.339465	1
PI_650148-PI_650141	0.0954	-0.194932	0.385732	0.999985
PI_650148-PI_650140	-0.252567	-0.542898	0.0377649	0.18727
PI_650148-PI_633194	-0.0327333	-0.323065	0.257598	1
PI_650148-PI_633193	-0.115433	-0.405765	0.174898	0.999401
PI_650148-PI_633192	0.0453333	-0.244998	0.335665	1
PI_650148-PI_311736	-0.132667	-0.422998	0.157665	0.994342
PI_650148-PI_311735	-0.3614	-0.651732	-0.0710685	0.00221381
PI_650148-PI_304271	-0.0194	-0.309732	0.270932	1
PI_650148-PI_304270	0.215833	-0.0744982	0.506165	0.484258
PI_650148-PI_304269	-0.000333333	-0.290665	0.289998	1
PI_650148-PI_258367	-0.2019	-0.492232	0.0884315	0.625182
PI_650148-PI_258366	-0.0971	-0.387432	0.193232	0.999978
PI_650147-PI_650146	-0.0159667	-0.306298	0.274365	1
PI_650147-PI_650145	0.100833	-0.189498	0.391165	0.999953
PI_650147-PI_650144	0.178867	-0.111465	0.469198	0.833128
PI_650147-PI_650141	0.225133	-0.0651982	0.515465	0.394847
PI_650147-PI_650140	-0.122833	-0.413165	0.167498	0.998283
PI_650147-PI_633194	0.097	-0.193332	0.387332	0.999979
PI_650147-PI_633193	0.0143	-0.276032	0.304632	1
PI_650147-PI_633192	0.175067	-0.115265	0.465398	0.86011
PI_650147-PI_311736	-0.00293333	-0.293265	0.287398	1
PI_650147-PI_311735	-0.231667	-0.521998	0.0586649	0.336869
PI_650147-PI_304271	0.110333	-0.179998	0.400665	0.999734
PI_650147-PI_304270	0.345567	0.0552351	0.635898	0.00467814
PI_650147-PI_304269	0.1294	-0.160932	0.419732	0.996101
PI_650147-PI_258367	-0.0721667	-0.362498	0.218165	1
PI_650147-PI_258366	0.0326333	-0.257698	0.322965	1
PI_650146-PI_650145	0.1168	-0.173532	0.407132	0.999264
PI_650146-PI_650144	0.194833	-0.0954982	0.485165	0.694997
PI_650146-PI_650141	0.2411	-0.0492315	0.531432	0.262189
PI_650146-PI_650140	-0.106867	-0.397198	0.183465	0.999854
PI_650146-PI_633194	0.112967	-0.177365	0.403298	0.999592
PI_650146-PI_633193	0.0302667	-0.260065	0.320598	1
PI_650146-PI_633192	0.191033	-0.0992982	0.481365	0.730874
PI_650146-PI_311736	0.0130333	-0.277298	0.303365	1
PI_650146-PI_311735	-0.2157	-0.506032	0.0746315	0.485584
PI_650146-PI_304271	0.1263	-0.164032	0.416632	0.997319
PI_650146-PI_304270	0.361533	0.0712018	0.651865	0.00219968
PI_650146-PI_304269	0.145367	-0.144965	0.435698	0.980288
PI_650146-PI_258367	-0.0562	-0.346532	0.234132	1
PI_650146-PI_258366	0.0486	-0.241732	0.338932	1
PI_650145-PI_650144	0.0780333	-0.212298	0.368365	1
PI_650145-PI_650141	0.1243	-0.166032	0.414632	0.99792
PI_650145-PI_650140	-0.223667	-0.513998	0.0666649	0.408472
PI_650145-PI_633194	-0.00383333	-0.294165	0.286498	1
PI_650145-PI_633193	-0.0865333	-0.376865	0.203798	0.999998
PI_650145-PI_633192	0.0742333	-0.216098	0.364565	1
PI_650145-PI_311736	-0.103767	-0.394098	0.186565	0.999917
PI_650145-PI_311735	-0.3325	-0.622832	-0.0421685	0.00850008
PI_650145-PI_304271	0.0095	-0.280832	0.299832	1
PI_650145-PI_304270	0.244733	-0.0455982	0.535065	0.236537
PI_650145-PI_304269	0.0285667	-0.261765	0.318898	1
PI_650145-PI_258367	-0.173	-0.463332	0.117332	0.873665
PI_650145-PI_258366	-0.0682	-0.358532	0.222132	1
PI_650144-PI_650141	0.0462667	-0.244065	0.336598	1
PI_650144-PI_650140	-0.3017	-0.592032	-0.0113685	0.0318438
PI_650144-PI_633194	-0.0818667	-0.372198	0.208465	1
PI_650144-PI_633193	-0.164567	-0.454898	0.125765	0.920526
PI_650144-PI_633192	-0.0038	-0.294132	0.286532	1
PI_650144-PI_311736	-0.1818	-0.472132	0.108532	0.810558
PI_650144-PI_311735	-0.410533	-0.700865	-0.120202	0.000189502
PI_650144-PI_304271	-0.0685333	-0.358865	0.221798	1
PI_650144-PI_304270	0.1667	-0.123632	0.457032	0.90996
PI_650144-PI_304269	-0.0494667	-0.339798	0.240865	1
PI_650144-PI_258367	-0.251033	-0.541365	0.0392982	0.196268
PI_650144-PI_258366	-0.146233	-0.436565	0.144098	0.978759
PI_650141-PI_650140	-0.347967	-0.638298	-0.0576351	0.00418348
PI_650141-PI_633194	-0.128133	-0.418465	0.162198	0.996646
PI_650141-PI_633193	-0.210833	-0.501165	0.0794982	0.534507
PI_650141-PI_633192	-0.0500667	-0.340398	0.240265	1
PI_650141-PI_311736	-0.228067	-0.518398	0.0622649	0.36824
PI_650141-PI_311735	-0.4568	-0.747132	-0.166468	1.63667e-05
PI_650141-PI_304271	-0.1148	-0.405132	0.175532	0.999456
PI_650141-PI_304270	0.120433	-0.169898	0.410765	0.99876
PI_650141-PI_304269	-0.0957333	-0.386065	0.194598	0.999984
PI_650141-PI_258367	-0.2973	-0.587632	-0.00696848	0.0380171
PI_650141-PI_258366	-0.1925	-0.482832	0.0978315	0.717202
PI_650140-PI_633194	0.219833	-0.0704982	0.510165	0.444988
PI_650140-PI_633193	0.137133	-0.153198	0.427465	0.990917
PI_650140-PI_633192	0.2979	0.00756848	0.588232	0.0371165
PI_650140-PI_311736	0.1199	-0.170432	0.410232	0.998849
PI_650140-PI_311735	-0.108833	-0.399165	0.181498	0.999794
PI_650140-PI_304271	0.233167	-0.0571649	0.523498	0.324245
PI_650140-PI_304270	0.4684	0.178068	0.758732	8.73207e-06
PI_650140-PI_304269	0.252233	-0.0380982	0.542565	0.1892
PI_650140-PI_258367	0.0506667	-0.239665	0.340998	1
PI_650140-PI_258366	0.155467	-0.134865	0.445798	0.956214
PI_633194-PI_633193	-0.0827	-0.373032	0.207632	0.999999
PI_633194-PI_633192	0.0780667	-0.212265	0.368398	1
PI_633194-PI_311736	-0.0999333	-0.390265	0.190398	0.999961
PI_633194-PI_311735	-0.328667	-0.618998	-0.0383351	0.0100889
PI_633194-PI_304271	0.0133333	-0.276998	0.303665	1
PI_633194-PI_304270	0.248567	-0.0417649	0.538898	0.211399
PI_633194-PI_304269	0.0324	-0.257932	0.322732	1
PI_633194-PI_258367	-0.169167	-0.459498	0.121165	0.896657
PI_633194-PI_258366	-0.0643667	-0.354698	0.225965	1
PI_633193-PI_633192	0.160767	-0.129565	0.451098	0.93723
PI_633193-PI_311736	-0.0172333	-0.307565	0.273098	1
PI_633193-PI_311735	-0.245967	-0.536298	0.0443649	0.228233
PI_633193-PI_304271	0.0960333	-0.194298	0.386365	0.999983
PI_633193-PI_304270	0.331267	0.0409351	0.621598	0.00898365
PI_633193-PI_304269	0.1151	-0.175232	0.405432	0.99943
PI_633193-PI_258367	-0.0864667	-0.376798	0.203865	0.999998
PI_633193-PI_258366	0.0183333	-0.271998	0.308665	1
PI_633192-PI_311736	-0.178	-0.468332	0.112332	0.839511
PI_633192-PI_311735	-0.406733	-0.697065	-0.116402	0.00023058
PI_633192-PI_304271	-0.0647333	-0.355065	0.225598	1
PI_633192-PI_304270	0.1705	-0.119832	0.460832	0.88898
PI_633192-PI_304269	-0.0456667	-0.335998	0.244665	1
PI_633192-PI_258367	-0.247233	-0.537565	0.0430982	0.219918
PI_633192-PI_258366	-0.142433	-0.432765	0.147898	0.984836
PI_311736-PI_311735	-0.228733	-0.519065	0.0615982	0.362321
PI_311736-PI_304271	0.113267	-0.177065	0.403598	0.999572
PI_311736-PI_304270	0.3485	0.0581685	0.638832	0.00408052
PI_311736-PI_304269	0.132333	-0.157998	0.422665	0.994548
PI_311736-PI_258367	-0.0692333	-0.359565	0.221098	1
PI_311736-PI_258366	0.0355667	-0.254765	0.325898	1
PI_311735-PI_304271	0.342	0.0516685	0.632332	0.00551698
PI_311735-PI_304270	0.577233	0.286902	0.867565	2.07979e-08
PI_311735-PI_304269	0.361067	0.0707351	0.651398	0.00224953
PI_311735-PI_258367	0.1595	-0.130832	0.449832	0.942212
PI_311735-PI_258366	0.2643	-0.0260315	0.554632	0.128369
PI_304271-PI_304270	0.235233	-0.0550982	0.525565	0.307303
PI_304271-PI_304269	0.0190667	-0.271265	0.309398	1
PI_304271-PI_258367	-0.1825	-0.472832	0.107832	0.804959
PI_304271-PI_258366	-0.0777	-0.368032	0.212632	1
PI_304270-PI_304269	-0.216167	-0.506498	0.0741649	0.480948
PI_304270-PI_258367	-0.417733	-0.708065	-0.127402	0.000130363
PI_304270-PI_258366	-0.312933	-0.603265	-0.0226018	0.019979
PI_304269-PI_258367	-0.201567	-0.491898	0.0887649	0.628538
PI_304269-PI_258366	-0.0967667	-0.387098	0.193565	0.99998
PI_258367-PI_258366	0.1048	-0.185532	0.395132	0.9999
