# Supplementary material for: Phenotypic Examination of Camelina sativa (L.) Crantz Accessions from the USDA-ARS National Genetics Resource Program
Source: Plants (Basel). 2020 May 19;9(5):642. doi: 10.3390/plants9050642 (PMC7286027; doi:10.3390/plants9050642)
Supplement: Supplementary file 1 [file plants-09-00642-s001.zip › 042620 Supplemental Table S2. Raw Data Compilation.xlsx]

## Sheet: Table#1 GRIN Center designatio 
Accession#	Lot#	Scientific Name	PLT/common Name(s)	Country of Origin	Donor	n	n recount
PI 258366	06ncai01	Camelina sativa	VNIIMK 17	Soviet Union	USDA-GRIN	40
PI 258367	06ncai01	Camelina sativa	Voronezh 349	Soviet Union	USDA-GRIN	38
PI 304269	06ncai02	Camelina sativa	No. 402	Sweden	USDA-GRIN	40
PI 304270	97ncei01	Camelina sativa	No. 403	Sweden	USDA-GRIN	36	40
PI 304271	06ncai02	Camelina sativa	No. 406	Sweden	USDA-GRIN	40
PI 311735	06ncai01	Camelina sativa	Ames 1043	Poland	USDA-GRIN	38
PI 311736*	94ncai01	Camelina sativa	Ames 1042	Poland	USDA-GRIN	40
PI 597833A	94ncai01	Camelina sativa	Ames 21330; 163-2073-72	Denmark	USDA-GRIN	40
PI 597833B	94ncai01	Camelina sativa	Ames 21330; 163-2073-72	Denmark	USDA-GRIN	40
PI 633192	97ncai01	Camelina sativa	Ames 22964; CR476/65; Pernice	Germany	USDA-GRIN	40
PI 633193*	97ncai01	Camelina sativa	Ames 22985; CR492/94a	Germany	USDA-GRIN	40
PI 633194	97ncai01	Camelina sativa	Ames 22987; CR 1674/90; Giessen Nr. 3	Germany	USDA-GRIN	40
PI 650140	97ncai01	Camelina sativa	Ames 22986; CR 1673/90d; Came	Germany	USDA-GRIN	40
PI 650141	04ncai01	Camelina sativa	Ames 24253; NU 52279;	United States, Minnesota	USDA-GRIN	38
PI 650142A	02ncai01	Camelina sativa	Ames 26665; G 31712; CS-163-2073-72	Denmark	USDA-GRIN	40
PI 650142B	02ncai01	Camelina sativa	Ames 26665; G 31712; CS-163-2073-72	Denmark	USDA-GRIN	36	40
PI 650143*	06ncai01	Camelina sativa	Ames 26666; G 31713; CS-CR00	Germany	USDA-GRIN	38
PI 650144	02ncni01	Camelina sativa	Ames 26667; G 31714; CS-CR1670; Boha	Denmark	USDA-GRIN	38
PI 650145	06ncai01	Camelina sativa	Ames 26668; G 31715; CS-CR1671; BRSCHW 28347	Germany, Mecklenburg-W.P.	USDA-GRIN	40
PI 650146	06ncai01	Camelina sativa	Ames 26669; G 31716; CS-CR1672; BRSCHW 30021	Sweden	USDA-GRIN	38
PI 650147	02ncni01	Camelina sativa	Ames 26670; G 31717; CD-CR1673d; Came	Sweden	USDA-GRIN	40
PI 650148	02ncai01	Camelina sativa	Ames 26671; G 31718; CS-CR1674; Giessen #3	Germany, Mecklenburg-W.P.	USDA-GRIN	40
PI 650149	02ncai01	Camelina sativa	Ames 26672; G 31719; CS-CR1675; Giessen #4	Germany, Mecklenburg-W.P.	USDA-GRIN	40
PI 650150	02ncai01	Camelina sativa	Ames 26673; G 31720; CS-CR1676; Hoga	Denmark	USDA-GRIN	40
PI 650151	02ncai01	Camelina sativa	Ames 26674; G 31721; CS-CR1677; Svalof	Sweden	USDA-GRIN	40
PI 650152*	08ncai01	Camelina sp	Ames 26675; G 31722; CPS-CAM23	Germany	USDA-GRIN	26
PI 650153	02ncai01	Camelina sativa	Ames 26676; G 31723; CPS-CAM10	Soviet Union	USDA-GRIN	40
PI 650154	02ncni01	Camelina sativa	Ames 26677; CSS-CAM25; G 31724;	Soviet Union	USDA-GRIN	40
PI 650155*	02ncai01	Camelina sativa	Ames 26678; CSS-CAM27; G 31725;	Poland	USDA-GRIN	40
PI 650156	02ncni01	Camelina sativa	Ames 26679; CSS-CAM29; G 31726	Soviet Union	USDA-GRIN	40
PI 650157A*	02ncai01	Camelina sativa	Ames 26680; CSS-CAM30; G 31727	Soviet Union	USDA-GRIN	40
PI 650157B	02ncai01	Camelina sativa	Ames 26680; CSS-CAM30; G 31727;	Soviet Union	USDA-GRIN	38
PI 650158A*	02ncai01	Camelina sativa	Ames 26681; CSS-CAM31; G 31728	Poland	USDA-GRIN	40
PI 650158B	02ncai01	Camelina sativa	Ames 26681; CSS-CAM31; G 31728;	Poland	USDA-GRIN	40
PI 650159	02ncni01	Camelina sativa	Ames 26662; CSS-CAM33; G 31729	Poland	USDA-GRIN	40
PI 650163	02ncni01	Camelina sativa	Ames 26686; CSS-CAM37; G 31733	Soviet Union	USDA-GRIN	38
PI 650164	02ncni01	Camelina sativa	Ames 26687; CSS-CAM38; G 31734	Austria	USDA-GRIN	38
PI 650165	02ncni01	Camelina sativa	Ames 26688; CSS-CAM7; G 37135	Soviet Union	USDA-GRIN	40
PI 650166	02ncni01	Camelina sativa	Ames 26689; CSS-CAM8; G 31736	Soviet Union	USDA-GRIN	40
PI 650167*	08ncai01	Camelina sativa	Ames 27286; Index Seminum 144	Poland, Przemysl	USDA-GRIN	38
PI 650168*	08ncai01	Camelina sativa	Ames 28372; NE2006-01	United States, Nebraska	USDA-GRIN	38
Suneson		Camelina sativa	Ames 1043; Ames 26665; "Calena" A3U7761	United States, Idaho	U of Nebr	38

## Sheet: Table#2 Early Development
Accession #	Planting Date	#	Radical Emerge.	Rad.E. (days)	Shoot Emerge.	Shoot.E. (days)	Cotyl. Emerge.	Final Date	Days Growth	Radic. (mm)	Shoot (mm)	n
PI 258366	2012-05-21	1	2012-05-22	1	2012-05-23	2	2012-05-25	2012-05-25	4	15	6	5
(Plant #1x)	2012-05-21	2	2012-05-22	1	2012-05-23	2	0.596	2012-05-25	4	22	7
100x25mm	2012-05-21	3	2012-05-22	1	2012-05-23	2		2012-05-25	4	25	6
	2012-05-21	4	2012-05-22	1	2012-05-23	2	o=28	2012-05-25	4	28	7
	2012-05-21	5	2012-05-22	1	2012-05-23	2	n=47	2012-05-25	4	20	6
Average				1		2	0.596			22	6.4
STDev				0		0				4.94975	0.547723
PI 258367	2012-05-21	1	2012-05-22	1	2012-05-23	2	2012-05-25	2012-05-25	4	13	6	5
(Plant #1x)	2012-05-21	2	2012-05-22	1	2012-05-23	2	0.435	2012-05-25	4	14	5
100x25mm	2012-05-21	3	2012-05-22	1	2012-05-23	2		2012-05-25	4	18	7
	2012-05-21	4	2012-05-22	1	2012-05-23	2	o=20	2012-05-25	4	15	5
	2012-05-21	5	2012-05-22	1	2012-05-23	2	n=46	2012-05-25	4	20	6
Average				1		2	0.435			16	5.8
STDev				0		0				2.91548	0.83666
PI 304269	2012-06-25	1	2012-06-26	1	2012-06-27	2	2012-06-29	2012-06-29	4	31	8	5
(plant #5)	2012-06-25	2	2012-06-26	1	2012-06-27	2	0.25	2012-06-29	4	32	8
100x25mm	2012-06-25	3	2012-06-26	1	2012-06-28	3		2012-06-29	4	16	4
	2012-06-25	4	2012-06-26	1	2012-06-27	2	o=14	2012-06-29	4	35	10
	2012-06-25	5	2012-06-26	1	2012-06-27	2	n=56	2012-06-29	4	25	9
Average				1		2.2	0.25			27.8	7.8
STDev				0		0.447214				7.52994	2.28035
PI 304270	2012-06-25	1	2012-06-26	1	2012-06-27	2	2012-06-29	2012-06-29	4	27	9	5
(plant #5)	2012-06-25	2	2012-06-26	1	2012-06-27	2	0.746	2012-06-29	4	25	7
100x25mm	2012-06-25	3	2012-06-26	1	2012-06-27	2		2012-06-29	4	27	9
	2012-06-25	4	2012-06-26	1	2012-06-27	2	o=44	2012-06-29	4	26	8
	2012-06-25	5	2012-06-26	1	2012-06-27	2	n=59	2012-06-29	4	35	8
Average				1		2	0.746			28	8.2
STDev				0		0				4	0.83666
PI 304271	2012-05-21	1	2012-05-22	1	2012-05-23	2	2012-05-25	2012-05-25	4	19	7	5
(Plant #1x)	2012-05-21	2	2012-05-22	1	2012-05-23	2	1	2012-05-25	4	14	8
100x25mm	2012-05-21	3	2012-05-22	1	2012-05-23	2		2012-05-25	4	20	7
	2012-05-21	4	2012-05-22	1	2012-05-23	2	o=47	2012-05-25	4	26	7
	2012-05-21	5	2012-05-22	1	2012-05-23	2	n=47	2012-05-25	4	21	8
Average				1		2	1			20	7.4
STDev				0		0				4.30116	0.547723
PI 311735	2012-05-21	1	2012-05-22	1	2012-05-23	2	2012-05-25	2012-05-25	4	30	5	5
(Plant #1x)	2012-05-21	2	2012-05-22	1	2012-05-23	2	0.486	2012-05-25	4	31	9
100x25mm	2012-05-21	3	2012-05-22	1	2012-05-23	2		2012-05-25	4	21	8
	2012-05-21	4	2012-05-22	1	2012-05-23	2	o=17	2012-05-25	4	36	7
	2012-05-21	5	2012-05-22	1	2012-05-23	2	n=35	2012-05-25	4	33	8
Average				1		2	0.486			30.2	7.4
STDev				0		0				5.63028	1.51658
PI 311736*	2012-07-16	1	2012-07-17	1	2012-07-18	2	2012-07-20	2012-07-20	4	30	8	5
(plant #1)	2012-07-16	2	2012-07-17	1	2012-07-18	2	0.911	2012-07-20	4	29	8
100x25mm	2012-07-16	3	2012-07-17	1	2012-07-18	2		2012-07-20	4	23	7
	2012-07-16	4	2012-07-17	1	2012-07-18	2	o=41	2012-07-20	4	10	7
	2012-07-16	5	2012-07-17	1	2012-07-18	2	n=45	2012-07-20	4	20	7
Average				1		2	0.911			22.4	7.4
STDev				0		0				8.08084	0.547723
PI 597833A.1	2013-09-17	1	2013-09-18	1	2013-09-19	2	2013-09-21	2013-09-21	4	22	5	5
(plant #6)	2013-09-17	2	2013-09-18	1	2013-09-19	2	0.554	2013-09-21	4	20	4
100x25mm	2013-09-17	3	2013-09-18	1	2013-09-19	2		2013-09-21	4	14	4
	2013-09-17	4	2013-09-18	1	2013-09-19	2	o=41	2013-09-21	4	24	4
	2013-09-17	5	2013-09-18	1	2013-09-19	2	n=74	2013-09-21	4	18	6
Average				1		2	0.554			19.6	4.6
STDev				0		0				3.84708	0.894427
PI 597833B	2013-09-17	1	2013-09-18	1	2013-09-19	2	2013-09-21	2013-09-21	4	22	6	5
(plant #2)	2013-09-17	2	2013-09-18	1	2013-09-19	2	0.589	2013-09-21	4	12	7
100x25mm	2013-09-17	3	2013-09-18	1	2013-09-19	2		2013-09-21	4	26	4
	2013-09-17	4	2013-09-18	1	2013-09-19	2	o=43	2013-09-21	4	27	5
	2013-09-17	5	2013-09-18	1	2013-09-19	2	n=73	2013-09-21	4	28	5
Average				1		2	0.589			23	5.4
STDev				0		0				6.55744	1.14018
PI 633192	2012-05-21	1	2012-05-22	1	2012-05-23	2	2012-05-25	2012-05-25	4	30	6	5
(Plant #1x)	2012-05-21	2	2012-05-22	1	2012-05-23	2	0.956	2012-05-25	4	25	7
100x25mm	2012-05-21	3	2012-05-22	1	2012-05-22	1		2012-05-25	4	28	6
	2012-05-21	4	2012-05-22	1	2012-05-23	2	o=43	2012-05-25	4	30	7
	2012-05-21	5	2012-05-22	1	2012-05-23	2	n=45	2012-05-25	4	23	6
Average				1		1.8	0.956			27.2	6.4
STDev				0		0.447214				3.11448	0.547723
PI 633193	2012-05-21	1	2012-05-22	1	2012-05-23	2	2012-05-25	2012-05-25	4	20	8	5
(Plant #1x)	2012-05-21	2	2012-05-22	1	2012-05-23	2	0	2012-05-25	4	22	7
100x25mm	2012-05-21	3	2012-05-22	1	2012-05-23	2		2012-05-25	4	22	9
	2012-05-21	4	2012-05-22	1	2012-05-23	2	o=0	2012-05-25	4	20	8
	2012-05-21	5	2012-05-22	1	2012-05-23	2	n=39	2012-05-25	4	28	7
Average				1		2	0			22.4	7.8
STDev				0		0				3.28634	0.83666
PI 633194	2012-05-28	1	2012-05-29	1	2012-05-30	2	2012-06-01	2012-06-01	4	25	10	5
(Plant #1)	2012-05-28	2	2012-05-29	1	2012-05-30	2	0.814	2012-06-01	4	25	10
100x25mm	2012-05-28	3	2012-05-29	1	2012-05-30	2		2012-06-01	4	30	11
	2012-05-28	4	2012-05-29	1	2012-05-30	2	o=35	2012-06-01	4	23	10
	2012-05-28	5	2012-05-29	1	2012-05-30	2	n=43	2012-06-01	4	28	9
Average				1		2	0.814			26.2	10
STDev				0		0				2.77489	0.707107
PI 650140	2012-07-23	1	2012-07-24	1	2012-07-25	2	2012-07-27	2012-07-27	4	38	9	5
(plant #1x)	2012-07-23	2	2012-07-24	1	2012-07-25	2	0.957	2012-07-27	4	39	9
100x25mm	2012-07-23	3	2012-07-24	1	2012-07-25	2		2012-07-27	4	25	7
	2012-07-23	4	2012-07-24	1	2012-07-25	2	o=44	2012-07-27	4	35	8
	2012-07-23	5	2012-07-24	1	2012-07-25	2	n=46	2012-07-27	4	36	7
Average				1		2	0.957			34.6	8
STDev				0		0				5.59464	1
PI 650141	2012-05-28	1	2012-05-29	1	2012-05-30	2	2012-06-01	2012-06-01	4	33	10	5
(Plant #1)	2012-05-28	2	2012-05-29	1	2012-05-30	2	0.604	2012-06-01	4	35	8
100x25mm	2012-05-28	3	2012-05-29	1	2012-05-30	2		2012-06-01	4	31	7
	2012-05-28	4	2012-05-29	1	2012-05-30	2	o=32	2012-06-01	4	27	6
	2012-05-28	5	2012-05-29	1	2012-05-30	2	n=53	2012-06-01	4	37	8
Average				1		2	0.6			32.6	7.8
STDev				0		0				3.84708	1.48324
PI 650142A	2012-07-23	1	2012-07-24	1	2012-07-25	2	2012-07-27	2012-07-27	4	19	10	5
(plant #5)	2012-07-23	2	2012-07-24	1	2012-07-25	2	0.064	2012-07-27	4	18	8
100x25mm	2012-07-23	3	2012-07-24	1	2012-07-25	2		2012-07-27	4	19	9
	2012-07-23	4	2012-07-24	1	2012-07-25	2	o=3	2012-07-27	4	19	8
	2012-07-23	5	2012-07-24	1	2012-07-25	2	n=47	2012-07-27	4	11	9
Average				1		2	0.064			17.2	8.8
STDev				0		0				3.49285	0.83666
PI 650142B	2012-07-30	1	2012-07-31	1	2012-08-01	2	2012-08-03	2012-08-03	4	24	7	5
(plant #3)	2012-07-30	2	2012-07-31	1	2012-08-01	2	0.875	2012-08-03	4	30	9
100x25mm	2012-07-30	3	2012-07-31	1	2012-08-01	2		2012-08-03	4	27	7
	2012-07-30	4	2012-07-31	1	2012-08-01	2	o=42	2012-08-03	4	24	7
	2012-07-30	5	2012-07-31	1	2012-08-01	2	n=48	2012-08-03	4	23	6
Average				1		2	0.875			25.6	7.2
STDev				0		0				2.88097	1.09545
PI 650143	2013-09-17	1	2013-09-19	2	2013-09-20	3	2013-09-21	2013-09-21	4	3	2	5
(plant #1)	2013-09-17	2	2013-09-19	2	2013-09-20	3	0.026	2013-09-21	4	5	4
100x25mm	2013-09-17	3	2013-09-19	2	2013-09-20	3		2013-09-21	4	7	3
	2013-09-17	4	2013-09-19	2	2013-09-20	3	o=2	2013-09-21	4	6	3
	2013-09-17	5	2013-09-19	2	2013-09-20	3	n=85	2013-09-21	4	6	2
Average				2		3	0.026			5.4	2.8
STDev				0		0				1.51658	0.83666
PI 650144	2012-06-25	1	2012-06-26	1	2012-06-27	2	2012-06-29	2012-06-29	4	35	8	5
(plant #5)	2012-06-25	2	2012-06-26	1	2012-06-27	2	0.702	2012-06-29	4	25	8
100x25mm	2012-06-25	3	2012-06-26	1	2012-06-28	3		2012-06-29	4	6	5
	2012-06-25	4	2012-06-26	1	2012-06-27	2	o=40	2012-06-29	4	30	7
	2012-06-25	5	2012-06-26	1	2012-06-27	2	n=57	2012-06-29	4	27	9
Average				1		2.2	0.702			24.6	7.4
STDev				0		0.447214				11.0589	1.51658
PI 650145	2012-06-25	1	2012-06-26	1	2012-06-27	2	2012-06-29	2012-06-29	4	14	8	5
(plant #5)	2012-06-25	2	2012-06-26	1	2012-06-27	2	0.294	2012-06-29	4	35	9
100x25mm	2012-06-25	3	2012-06-26	1	2012-06-27	2		2012-06-29	4	38	8
	2012-06-25	4	2012-06-26	1	2012-06-27	2	o=15	2012-06-29	4	35	9
	2012-06-25	5	2012-06-26	1	2012-06-27	2	n=51	2012-06-29	4	30	7
Average				1		2	0.294			30.4	8.2
STDev				0		0				9.60729	0.83666
PI 650146	2012-06-25	1	2012-06-26	1	2012-06-27	2	2012-06-29	2012-06-29	4	25	9	5
(plant #5)	2012-06-25	2	2012-06-26	1	2012-06-27	2	0.609	2012-06-29	4	20	10
100x25mm	2012-06-25	3	2012-06-26	1	2012-06-27	2		2012-06-29	4	27	7
	2012-06-25	4	2012-06-26	1	2012-06-27	2	o=28	2012-06-29	4	13	8
	2012-06-25	5	2012-06-26	1	2012-06-27	2	n=46	2012-06-29	4	30	8
Average				1		2	0.609			23	8.4
STDev				0		0				6.67083	1.14018
PI 650147	2012-07-02	1	2012-07-03	1	2012-07-04	2	2012-07-06	2012-07-06	4	15	8	5
(plant #5)	2012-07-02	2	2012-07-03	1	2012-07-04	2	0.236	2012-07-06	4	16	9
100x25mm	2012-07-02	3	2012-07-03	1	2012-07-04	2		2012-07-06	4	20	10
	2012-07-02	4	2012-07-03	1	2012-07-04	2	o=13	2012-07-06	4	25	9
	2012-07-02	5	2012-07-03	1	2012-07-04	2	n=55	2012-07-06	4	25	9
Average				1		2	0.236			20.2	9
STDev				0		0				4.76445	0.707107
PI 650148	2012-07-02	1	2012-07-03	1	2012-07-04	2	2012-07-06	2012-07-06	4	22	7	5
(plant #1)	2012-07-02	2	2012-07-03	1	2012-07-04	2	1	2012-07-06	4	20	8
100x25mm	2012-07-02	3	2012-07-03	1	2012-07-04	2		2012-07-06	4	20	8
	2012-07-02	4	2012-07-03	1	2012-07-04	2	o=50	2012-07-06	4	26	7
	2012-07-02	5	2012-07-03	1	2012-07-04	2	n=50	2012-07-06	4	27	8
Average				1		2	1			23	7.6
STDev				0		0				3.31662	0.547723
PI 650149	2012-07-02	1	2012-07-03	1	2012-07-04	2	2012-07-06	2012-07-06	4	26	7	5
(plant #5)	2012-07-02	2	2012-07-03	1	2012-07-04	2	0.773	2012-07-06	4	31	9
100x25mm	2012-07-02	3	2012-07-03	1	2012-07-04	2		2012-07-06	4	28	9
	2012-07-02	4	2012-07-03	1	2012-07-04	2	o=34	2012-07-06	4	16	8
	2012-07-02	5	2012-07-03	1	2012-07-04	2	n=44	2012-07-06	4	33	8
Average				1		2	0.773			26.8	8.2
STDev				0		0				6.6106	0.83666
PI 650150	2012-07-02	1	2012-07-03	1	2012-07-04	2	2012-07-06	2012-07-06	4	35	9	5
(plant #5)	2012-07-02	2	2012-07-03	1	2012-07-04	2	0.848	2012-07-06	4	45	8
100x25mm	2012-07-02	3	2012-07-03	1	2012-07-04	2		2012-07-06	4	36	9
	2012-07-02	4	2012-07-03	1	2012-07-04	2	o=39	2012-07-06	4	35	9
	2012-07-02	5	2012-07-03	1	2012-07-04	2	n=46	2012-07-06	4	40	8
Average				1		2	0.848			38.2	8.6
STDev				0		0				4.32435	0.547723
PI 650151	2012-07-02	1	2012-07-03	1	2012-07-04	2	2012-07-06	2012-07-06	4	35	10	5
(plant #5)	2012-07-02	2	2012-07-03	1	2012-07-04	2	0.75	2012-07-06	4	35	8
100x25mm	2012-07-02	3	2012-07-03	1	2012-07-04	2		2012-07-06	4	37	8
	2012-07-02	4	2012-07-03	1	2012-07-04	2	o=36	2012-07-06	4	32	10
	2012-07-02	5	2012-07-03	1	2012-07-04	2	n=48	2012-07-06	4	28	9
Average				1		2	0.75			33.4	9
STDev				0		0				3.50714	1
PI 650152	2013-09-17	1	2013-09-19	2	2013-09-20	3	2013-09-21	2013-09-21	4	10	2	5
(plant #1)	2013-09-17	2	2013-09-19	2	2013-09-20	3	0.22	2013-09-21	4	9	2
100x25mm	2013-09-17	3	2013-09-19	2	2013-09-20	3		2013-09-21	4	10	3
	2013-09-17	4	2013-09-19	2	2013-09-20	3	o=24	2013-09-21	4	8	2
	2013-09-17	5	2013-09-19	2	2013-09-20	3	n=109	2013-09-21	4	7	2
Average				2		3	0.22			8.8	2.2
STDev				0		0				1.30384	0.447214
PI 650153	2012-07-02	1	2012-07-03	1	2012-07-04	2	2012-07-06	2012-07-06	4	38	10	5
(plant #5)	2012-07-02	2	2012-07-03	1	2012-07-04	2	0	2012-07-06	4	26	7
100x25mm	2012-07-02	3	2012-07-03	1	2012-07-04	2		2012-07-06	4	41	9
	2012-07-02	4	2012-07-03	1	2012-07-04	2	o=0	2012-07-06	4	45	10
	2012-07-02	5	2012-07-03	1	2012-07-04	2	n=53	2012-07-06	4	40	8
Average				1		2	0			38	8.8
STDev				0		0				7.17635	1.30384
PI 650154	2012-07-09	1	2012-07-10	1	2012-07-11	2	2012-07-13	2012-07-13	4	25	7	5
(plant #5)	2012-07-09	2	2012-07-10	1	2012-07-11	2	0.962	2012-07-13	4	24	8
100x25mm	2012-07-09	3	2012-07-10	1	2012-07-11	2		2012-07-13	4	31	9
	2012-07-09	4	2012-07-10	1	2012-07-11	2	o=51	2012-07-13	4	27	8
	2012-07-09	5	2012-07-10	1	2012-07-11	2	n=53	2012-07-13	4	25	8
Average				1		2	0.962			26.4	8
STDev				0		0				2.79285	0.707107
PI 650155*	2012-07-16	1	2012-07-17	1	2012-07-18	2	2012-07-20	2012-07-20	4	17	6	5
(plant #3)	2012-07-16	2	2012-07-17	1	2012-07-18	2	0.98	2012-07-20	4	20	8
100x25mm	2012-07-16	3	2012-07-17	1	2012-07-18	2		2012-07-20	4	18	8
	2012-07-16	4	2012-07-17	1	2012-07-18	2	o=49	2012-07-20	4	21	6
	2012-07-16	5	2012-07-17	1	2012-07-18	2	n=50	2012-07-20	4	12	7
Average				1		2	0.98			17.6	7
STDev				0		0				3.50714	1
PI 650156	2012-07-09	1	2012-07-10	1	2012-07-11	2	2012-07-13	2012-07-13	4	35	10	5
(plant #3)	2012-07-09	2	2012-07-10	1	2012-07-11	2	1	2012-07-13	4	33	10
100x25mm	2012-07-09	3	2012-07-10	1	2012-07-11	2		2012-07-13	4	20	9
	2012-07-09	4	2012-07-10	1	2012-07-11	2	o=56	2012-07-13	4	34	9
	2012-07-09	5	2012-07-10	1	2012-07-11	2	n=56	2012-07-13	4	34	9
Average				1		2	1			31.2	9.4
STDev				0		0				6.30079	0.547723
PI 650157A*	2012-07-23	1	2012-07-24	1	2012-07-25	2	2012-07-27	2012-07-27	4	26	6	5
(plant #1)	2012-07-23	2	2012-07-24	1	2012-07-25	2	0.689	2012-07-27	4	24	5
100x25mm	2012-07-23	3	2012-07-24	1	2012-07-25	2		2012-07-27	4	21	6
	2012-07-23	4	2012-07-24	1	2012-07-25	2	o=31	2012-07-27	4	23	5
	2012-07-23	5	2012-07-24	1	2012-07-25	2	n=45	2012-07-27	4	19	5
Average				1		2	0.689			22.6	5.4
STDev				0		0				2.70185	0.547723
PI 650157B	2012-07-30	1	2012-07-31	1	2012-08-01	2	2012-08-03	2012-08-03	4	22	7	5
(seed stock)	2012-07-30	2	2012-07-31	1	2012-08-01	2	0.143	2012-08-03	4	23	5
100x25mm	2012-07-30	3	2012-07-31	1	2012-08-01	2		2012-08-03	4	24	4
	2012-07-30	4	2012-07-31	1	2012-08-01	2	o=6	2012-08-03	4	25	6
	2012-07-30	5	2012-07-31	1	2012-08-01	2	n=42	2012-08-03	4	27	5
Average				1		2	0.143			24.2	5.4
STDev				0		0				1.92354	1.14018
PI 650158A*	2012-07-09	1	2012-07-10	1	2012-07-11	2	2012-07-13	2012-07-13	4	43	7	5
(plant #4)	2012-07-09	2	2012-07-10	1	2012-07-11	2	0.875	2012-07-13	4	44	7
100x25mm	2012-07-09	3	2012-07-10	1	2012-07-11	2		2012-07-13	4	44	8
	2012-07-09	4	2012-07-10	1	2012-07-11	2	o=42	2012-07-13	4	32	7
	2012-07-09	5	2012-07-10	1	2012-07-11	2	n=48	2012-07-13	4	39	8
Average				1		2	0.875			40.4	7.4
STDev				0		0				5.12835	0.547723
PI 650158B	2012-07-30	1	2012-07-31	1	2012-08-01	2	2012-08-03	2012-08-03	4	17	9	5
(plant #5)	2012-07-30	2	2012-07-31	1	2012-08-01	2	0.902	2012-08-03	4	31	8
100x25mm	2012-07-30	3	2012-07-31	1	2012-08-01	2		2012-08-03	4	26	8
	2012-07-30	4	2012-07-31	1	2012-08-01	2	o=37	2012-08-03	4	33	7
	2012-07-30	5	2012-07-31	1	2012-08-01	2	n=41	2012-08-03	4	24	9
Average				1		2	0.902			26.2	8.2
STDev				0		0				6.30079	0.83666
PI 650159	2012-07-09	1	2012-07-10	1	2012-07-11	2	2012-07-13	2012-07-13	4	43	8	5
(plant #5)	2012-07-09	2	2012-07-10	1	2012-07-11	2	0.796	2012-07-13	4	43	6
100x25mm	2012-07-09	3	2012-07-10	1	2012-07-11	2		2012-07-13	4	56	9
	2012-07-09	4	2012-07-10	1	2012-07-11	2	o=35	2012-07-13	4	28	7
	2012-07-09	5	2012-07-10	1	2012-07-11	2	n=44	2012-07-13	4	17	9
Average				1		2	0.796			37.4	7.8
STDev				0		0				15.1096	1.30384
PI 650163	2012-05-28	1	2012-05-29	1	2012-05-30	2	2012-06-01	2012-06-01	4	20	9	5
(Plant #1)	2012-05-28	2	2012-05-30	2	2012-05-29	1	0.238	2012-06-01	4	20	6
100x25mm	2012-05-28	3	2012-05-29	1	2012-05-30	2		2012-06-01	4	25	8
	2012-05-28	4	2012-05-29	1	2012-05-30	2	o=10	2012-06-01	4	20	7
	2012-05-28	5	2012-05-29	1	2012-05-30	2	n=42	2012-06-01	4	25	6
Average				1.2		1.8	0.238			22	7.2
STDev				0.447214		0.447214				2.73861	1.30384
PI 650164	2012-05-28	1	2012-05-29	1	2012-05-30	2	2012-06-01	2012-06-01	4	20	9	5
(Plant #1)	2012-05-28	2	2012-05-29	1	2012-05-30	2	1	2012-06-01	4	36	7
100x25mm	2012-05-28	3	2012-05-29	1	2012-05-30	2		2012-06-01	4	33	10
	2012-05-28	4	2012-05-29	1	2012-05-30	2	o=49	2012-06-01	4	37	8
	2012-05-28	5	2012-05-29	1	2012-05-30	2	n=49	2012-06-01	4	28	9
Average				1		2	1			30.8	8.6
STDev				0		0				6.97854	1.14018
PI 650165	2012-05-28	1	2012-05-29	1	2012-05-30	2	2012-06-01	2012-06-01	4	20	10	5
(Plant #1)	2012-05-28	2	2012-05-29	1	2012-05-30	2	0.942	2012-06-01	4	35	6
100x25mm	2012-05-28	3	2012-05-29	1	2012-05-30	2		2012-06-01	4	28	8
	2012-05-28	4	2012-05-29	1	2012-05-30	2	o=49	2012-06-01	4	54	10
	2012-05-28	5	2012-05-29	1	2012-05-30	2	n=52	2012-06-01	4	47	10
Average				1		2	0.94			36.8	8.8
STDev				0		0				13.8094	1.78885
PI 650166	2012-07-23	1	2012-07-24	1	2012-07-25	2	2012-07-27	2012-07-27	4	25	7	5
(plant #6x)	2012-07-23	2	2012-07-24	1	2012-07-25	2	0.068	2012-07-27	4	20	8
100x25mm	2012-07-23	3	2012-07-24	1	2012-07-25	2		2012-07-27	4	32	7
	2012-07-23	4	2012-07-24	1	2012-07-25	2	o=3	2012-07-27	4	30	8
	2012-07-23	5	2012-07-24	1	2012-07-25	2	n=44	2012-07-27	4	35	10
Average				1		2	0.068			28.4	8
STDev				0		0				5.94138	1.22474
PI 650167*	2012-07-16	1	2012-07-18	2	2012-07-19	3	2012-07-20	2012-07-20	4	16	4	5
(plant #2)	2012-07-16	2	2012-07-18	2	2012-07-19	3	0.661	2012-07-20	4	14	5
100x25mm	2012-07-16	3	2012-07-18	2	2012-07-19	3		2012-07-20	4	14	3
	2012-07-16	4	2012-07-18	2	2012-07-19	3	o=39%	2012-07-20	4	12	4
	2012-07-16	5	2012-07-18	2	2012-07-19	3	n=59	2012-07-20	4	13	3
Average				2		3	0.661			13.8	3.8
STDev				0		0				1.48324	0.83666
PI 650168*	2012-07-16	1	2012-07-17	1	2012-07-18	2	2012-07-20	2012-07-20	4	24	5	5
(plant #3)	2012-07-16	2	2012-07-17	1	2012-07-18	2	0.891	2012-07-20	4	25	5
100x25mm	2012-07-16	3	2012-07-17	1	2012-07-18	2		2012-07-20	4	17	6
	2012-07-16	4	2012-07-17	1	2012-07-18	2	o=41	2012-07-20	4	19	6
	2012-07-16	5	2012-07-17	1	2012-07-18	2	n=46	2012-07-20	4	18	6
Average				1		2	0.891			20.6	5.6
STDev				0		0				3.64692	0.547723
Suneson	2012-06-25	1	2012-06-26	1	2012-06-27	2	2012-06-29	2012-06-29	4	30	11	5
(plant #4)	2012-06-25	2	2012-06-26	1	2012-06-27	2	0.75	2012-06-29	4	19	11
100x25mm	2012-06-25	3	2012-06-26	1	2012-06-27	2		2012-06-29	4	45	12
	2012-06-25	4	2012-06-26	1	2012-06-27	2	o=39	2012-06-29	4	20	10
	2012-06-25	5	2012-06-26	1	2012-06-27	2	n=52	2012-06-29	4	35	10
Average				1		2	0.75			29.8	10.8
STDev				0		0				10.849	0.83666
This Accession was split into A and B late in the experiment. See for A and B.
PI 597833	2012-05-28	1	2012-05-29	1	2012-05-30	2	2012-06-01	2012-06-01	4	34	6	5
(Plant #1)	2012-05-28	2	2012-05-29	1	2012-05-30	2	0.723	2012-06-01	4	30	6
100x25mm	2012-05-28	3	2012-05-29	1	2012-05-30	2		2012-06-01	4	17	5
	2012-05-28	4	2012-05-29	1	2012-05-30	2	o=34	2012-06-01	4	13	6
	2012-05-28	5	2012-05-29	1	2012-05-30	2	n=47	2012-06-01	4	32	8
Average				1		2	0.911			25.2	6.2
STDev				0		0				9.52365	1.09545

## Sheet: Table#3 Branch and Leaf Morph
Accession #	Vern.	Rose.	Branch Pattern	Leaf Shape	Leaf Margin	Leaf Points	Total Points	n
Suneson			W (top heavy)	lanceolate	spiny	8+6	14	3
PI 258366			W (top heavy)	subulate	serrate	4+4	8	3
PI 258367			W (top heavy)	lanceolate	smooth			3
PI 304269			W (top heavy)	lanceolate	smooth			3
PI 304270			W (top heavy)	lanceolate	spiny	7+7	14	3
PI 304271			W (top heavy)	lanceolate	spiny	5+5	10	3
PI 311735			X (exc.middle)	lanceolate	spiny	6+5	11	3
PI 311736*	Y	Y	Y (tillers)	lanceolate	mildly serrate	6+6	12	3
PI 597833A			W (top heavy)	linear	serrated	9+9	18	3
PI 597833B			W (top heavy)	lanceolate	spiny	6+5	11	3
PI 633192			W (top heavy)	lanceolate	spiny	6+6	12	3
PI 633193*	Y		X (exc.middle)	lanceolate	smooth			3
PI 633194			W (top heavy)	lanceolate	spiny	7+8	15	3
PI 650140			X (exc.middle)	lanceolate	spiny	5+5	10	3
PI 650141			W (top heavy)	lanceolate	spiny	6+5	11	3
PI 650142A			W (top heavy)	linear	serrate	7+6	13	3
PI 650142B			W (top heavy)	lanceolate	spiny	6+6	12	3
PI 650143*	Y	Y	X (entire)	subulate	mildly serrate	6+6	12	3
PI 650144			W (top heavy)	lanceolate	mildly serrate	8+8	16	3
PI 650145			W (top heavy)	lanceolate	smooth			3
PI 650146			W (top heavy)	lanceolate	smooth			3
PI 650147			W (top heavy)	lanceolate	spiny	6+7	13	3
PI 650148			W (top heavy)	lanceolate	smooth			3
PI 650149			W (top heavy)	lanceolate	spiny	8+7	15	3
PI 650150			W (top heavy)	lanceolate	smooth			3
PI 650151			W (top heavy)	lanceolate	smooth			3
PI 650152*	Y	Y	X (entire)	lanceolate	serrate	7+7	14	3
PI 650153			W (top heavy)	lanceolate	spiny	5+5	10	3
PI 650154			W (top heavy)	lanceolate	spiny	5+5	10	3
PI 650155*	Y		W (top heavy)	subulate	mildly serrate	7+7	14	3
PI 650156			W (top heavy)	lanceolate	serrate	9+9	18	3
PI 650157A*	Y		X (entire)	subulate	mildly serrate	8+8	16	3
PI 650157B			D (chaos)	subulate	smooth			3
PI 650158A*	Y		W (top heavy)	lanceolate	spiny	7+7	14	3
PI 650158B			W (top heavy)	lanceolate	smooth			3
PI 650159			X (exc.middle)	lanceolate	mildly serrate	6+5	11	3
PI 650163			W (top heavy)	subulate	spiny	13+21	34	3
PI 650164			Y (tillers)	lanceolate	serrate	6+7	13	3
PI 650165			W (top heavy)	subulate	spiny	3+4	7	3
PI 650166			W (top heavy)	lanceolate	spiny	9+5	14	3
PI 650167*	Y	Y	W (top heavy)	lanceolate	smooth			3
PI 650168*	Y		Z (chaos)	lanceolate	mildly serrate	6+6	12	3

## Sheet: Table#4&5 Flowering &Plant Dev 
Accession #	Date Planted	Plant #	Rosette (Y/N)	Bolting (date)	Bolting (days)	Flowering (date)	Flowering (days)	Leaves @Flowering (#)	Height @Flowering (cm)	Width @Flowering (cm)	1º Floral Meristem (#)	2º Floral Meristem (#)	Maturity (date)	Maturity (days)	Height @Maturity (cm)	Width @Maturity (cm)	Dry (date)	Dry (days)	n
PI 258366	2012-04-30	1	N	2012-05-21	21	2012-05-29	29	31	43	24	21	11	2012-06-14	45	85	42	2012-06-21	52	5
have photo	2012-04-30	2	N	2012-05-21	21	2012-05-29	29	30	51	24	15	4	2012-06-11	42	80	38	2012-06-25	56
	2012-04-30	3	N	2012-05-21	21	2012-05-31	31	31	50.5	21	15	12	2012-06-11	42	78	30	2012-06-21	52
	2012-04-30	4	N	2012-05-21	21	2012-05-31	31	32	47	20	22	2	2012-06-14	45	75	39	2012-06-25	56
	2012-04-30	5	N	2012-05-21	21	2012-05-29	29	30	50	24	19	4	2012-06-11	42	84	50	2012-06-21	52
Average					21		29.8	30.8	48.3	22.6	18.4	6.6		43.2	80.4	39.8		53.6
STDev					0		1.09545	0.83666	3.34664	1.94936	3.28634	4.5607		1.64317	4.15933	7.22496		2.19089
PI 258367	2012-04-30	1
have photo	2012-04-30	2
	2012-04-30	3	N	2012-05-21	21	2012-05-29	29	28	46	23	16	1	2012-06-11	42	85	41	2012-06-25	56	8
	2012-04-30	4	N	2012-05-21	21	2012-05-29	29	30	44	21	16	4	2012-06-11	42	81	39	2012-06-25	56
	2012-04-30	5	N	2012-05-21	21	2012-05-29	29	30	53	22	16	18	2012-06-11	42	81	40	2012-06-21	52
PI 258367	2013-02-04	6	N	2013-02-22	18	2013-03-14	38	32	53.5	17	11	6	2013-03-28	52	79	45	2013-04-11	66
	2013-02-04	7	N	2013-02-22	18	2013-03-14	38	33	56	14	12	8	2013-03-28	52	77	30	2013-04-11	66
	2013-02-04	8	N	2013-02-25	21	2013-03-14	38	35	54	23	12	9	2013-03-28	52	85	50	2013-04-11	66
	2013-02-04	9	N	2013-02-25	21	2013-03-14	38	30	45	13	11	2	2013-03-28	52	68	40	2013-04-11	66
	2013-02-04	10	N	2013-02-25	21	2013-03-11	35	32	44	18	9	1	2013-03-28	52	77	49	2013-04-11	66
Average					20.25		34.25	31.25	49.4375	18.875	12.875	6.125		48.25	79.125	41.75		54.6667
STDev					1.38873		4.46414	2.18763	5.12304	3.97986	2.74838	5.69304		5.17549	5.46253	6.36396		2.3094
PI 304268	2012-01-17	1	Y
		2	Y
		3	Y
		4	Y
		5	Y
PI 304268	2012-04-30	1	Y
		2	Y
		3	Y
		4	Y
		5	Y
Average
STDev
PI 304269	2012-01-17	1	N	2012-02-09	23	2012-02-24	38	37	49	22	16	0	2012-03-08	51	81	36	2012-03-19	62	5
	2012-01-17	2	N	2012-02-09	23	2012-02-24	38	38	51	21	12	0	2012-03-08	51	81.5	33	2012-03-19	62
	2012-01-17	3	N	2012-02-09	23	2012-02-24	38	39	54	24	13	0	2012-03-08	51	84	36	2012-03-19	62
	2012-01-17	4	N	2012-02-09	23	2012-02-24	38	37	58.5	21	13	0	2012-03-05	48	84	28	2012-03-19	62
	2012-01-17	5	N	2012-02-09	23	2012-02-21	35	39	42	20	12	0	2012-03-05	48	82	31	2012-03-19	62
Average					23		37.4	38	50.9	21.6	13.2	0		49.8	82.5	32.8		62
STDev					0		1.34164	1	6.12781	1.51658	1.64317	0		1.64317	1.41421	3.42053		0
PI 304270	2012-01-17	1	N	2012-02-09	23	2012-02-24	38	32	56.5	20	15	0	2012-03-08	51	82	40	2012-03-19	62	5
	2012-01-17	2	N	2012-02-09	23	2012-02-24	38	45	44	23	12	0	2012-03-08	51	87	38	2012-03-19	62
	2012-01-17	3	N	2012-02-09	23	2012-02-24	38	41	53	24	12	0	2012-03-08	51	87	39	2012-03-19	62
	2012-01-17	4	N	2012-02-09	23	2012-02-24	38	32	56	23	16	0	2012-03-08	51	80	44	2012-03-19	62
	2012-01-17	5	N	2012-02-09	23	2012-02-21	35	34	45	23	11	0	2012-03-05	48	81	32	2012-03-19	62
Average					23		37.4	36.8	50.9	22.6	13.2	0		50.4	83.4	38.6		62
STDev					0		1.34164	5.89067	6.00417	1.51658	2.16795	0		1.34164	3.36155	4.3359		0
PI 304271	2012-04-30	1	N	2012-05-21	21	2012-05-29	29	27	46	26	13	11	2012-06-11	42	81	45	2012-06-21	52	5
have photo	2012-04-30	2	N	2012-05-21	21	2012-05-29	29	26	56	21	14	12	2012-06-11	42	74	32	2012-06-21	52
	2012-04-30	3	N	2012-05-21	21	2012-05-29	29	29	48	22	15	13	2012-06-11	42	77	37	2012-06-21	52
	2012-04-30	4	N	2012-05-21	21	2012-05-29	29	30	50	24	13	21	2012-06-11	42	76	35	2012-06-21	52
	2012-04-30	5	N	2012-05-21	21	2012-05-29	29	29	48	22	12	15	2012-06-11	42	75	43	2012-06-21	52
Average					21		29	28.2	49.6	23	13.4	14.4		42	76.6	38.4		52
STDev					0		0	1.64317	3.84708	2	1.14018	3.97492		0	2.70185	5.45894		0
PI 311735	2012-04-30	1																	8
have photo	2012-04-30	2	N	2012-05-17	17	2012-05-29	29	27	60	23	16	23	2012-06-11	42	81	48	2012-06-21	52
	2012-04-30	3
	2012-04-30	4	N	2012-05-21	21	2012-05-29	29	27	59.5	25	17	17	2012-06-11	42	83	37	2012-06-21	52
	2012-04-30	5	N	2012-05-17	17	2012-05-29	29	28	62.5	22	11	8	2012-06-11	42	80	42	2012-06-21	52
PI 311735	2013-02-04	6	N	2013-02-22	18	2013-03-11	35	29	45	15	7	2	2013-03-28	52	68	26	2013-04-11	66
	2013-02-04	7	N	2013-02-22	18	2013-03-11	35	31	47	19	9	3	2013-03-28	52	73	35	2013-04-11	66
	2013-02-04	8	N	2013-02-22	18	2013-03-07	31	29	38	14.5	7	0	2013-03-28	52	64	25	2013-04-11	66
	2013-02-04	9	N	2013-02-22	18	2013-03-11	35	31	48.5	15.5	8	3	2013-03-28	52	70	27	2013-04-11	66
	2013-02-04	10	N	2013-02-22	18	2013-03-14	38	24	45	11	6	1	2013-03-28	52	75	25	2013-04-11	66
Average					18.125		32.625	28.25	50.6875	18.125	10.125	7.125		48.25	74.25	33.125		60.75
STDev					1.24642		3.5431	2.31455	8.84767	4.88986	4.22366	8.44203		5.17549	6.75595	8.77395		7.24569
PI 311736*	2012-01-17	1	Y
		2	Y
		3	Y
		4	Y
		5	Y
PI 311736	2012-04-23	1	Y
Vern. 1 wk,	2012-04-30	2	Y
dry @-20C		3	Y
have photo		4	Y
		5	Y
PI 311736	2013-02-04	1	Y	2013-02-28	24	2013-03-14	38	27	55	26	15	11	2013-03-28	52	83	65	2013-04-11	66	5
VERNALIZE	2013-02-04	2	Y	2013-02-28	24	2013-03-04	28	20	22.5	25	13	6	2013-03-28	52	66	30	2013-04-11	66
2012-12-19	2013-02-04	3	Y	2013-02-28	24	2013-03-07	31	20	30	25	8	5	2013-03-28	52	71	60	2013-04-11	66
	2013-02-04	4	Y	2013-02-28	24	2013-03-04	28	19	21	25	9	7	2013-03-28	52	71	50	2013-04-11	66
	2013-02-04	5	Y	2013-02-28	24	2013-03-04	28	18	25.5	24.5	10	9	2013-03-28	52	66	44	2013-04-11	66
Average					24		30.6	20.8	30.8	25.1	11	7.6		52	71.4	49.8		66
STDev					0		4.3359	3.56371	13.958	0.547723	2.91548	2.40832		0	6.94982	13.7913		0
PI 597833	2012-04-30	A1		2012-05-21	21	2012-05-24	24	24	30	22.5	9	4	2012-06-11	42	77	42	2012-06-21	52	6
PI 597833A	2013-02-04	6	N	2013-02-25	21	2013-03-14	38	34	49	23	11	4	2013-03-28	52	64	37	2013-04-11	66
	2013-02-04	7	N	2013-02-25	21	2013-03-07	31	24	32	19	10	3	2013-03-28	52	62	45	2013-04-11	66
	2013-02-04	8	N	2013-02-25	21	2013-03-11	35	28	42	23	11	5	2013-03-28	52	70	49	2013-04-11	66
	2013-02-04	9	N	2013-02-25	21	2013-03-07	31	28	35	16	12	4	2013-03-28	52	64	44	2013-04-11	66
	2013-02-04	10	N	2013-02-25	21	2013-03-11	35	30	44.5	20	9	3	2013-03-28	52	66	48	2013-04-11	66
Average					21		32.3333	28	38.75	20.5833	10.3333	3.83333		50.3333	67.1667	44.1667		63.6667
STDev					0		4.88535	3.79473	7.54818	2.8003	1.21106	0.752773		4.08248	5.52871	4.35507		5.71548
PI 597833																			9
have photo	2012-04-30	B2		2012-05-21	21	2012-05-29	29	28	50	19.5	11	9	2012-06-11	42	96	38	2012-06-21	52
[a: serrated]	2012-04-30	B3		2012-05-21	21	2012-05-29	29	28	51.5	19	12	8	2012-06-11	42	81	37	2012-06-21	52
[b: smooth]	2012-04-30	B4		2012-05-24	24	2012-06-04	35	24?	27	10	DEAD	DEAD	DEAD		DEAD	DEAD	DEAD
have photo	2012-04-30	B5		2012-05-21	21	2012-05-29	29	31	57	22.5	13	10	2012-06-11	42	81	44	2012-06-21	52
PI 597833B	2013-02-04	6	N	2013-02-25	21	2013-03-11	35	29	46	19	8	6	2013-03-28	52	79	32	2013-04-11	66
	2013-02-04	7	N	2013-02-22	18	2013-03-11	35	29	43	18	10	6	2013-03-28	52	77	43	2013-04-11	66
	2013-02-04	8	N	2013-02-22	18	2013-03-11	35	30	52	21	8	3	2013-03-28	52	76	36	2013-04-11	66
	2013-02-04	9	N	2013-02-22	18	2013-03-11	35	29	50	20	8	5	2013-03-28	52	79	42	2013-04-11	66
	2013-02-04	10	N	2013-02-22	18	2013-03-11	35	27	45	15	7	5	2013-03-28	52	74	40	2013-04-11	66
Average					20		33	28.875	46.8333	18.2222	9.625	6.5		48.25	80.375	39		60.75
STDev					2.12132		3	1.24642	8.544	3.70904	2.19984	2.32993		5.17549	6.75991	4.03556		7.24569
PI 633192	2012-04-30	1		2012-05-21	21	2012-05-29	29	29	32	24	14	11	2012-06-11	42	71	28	2012-06-21	52	4
have photo	2012-04-30	2		2012-05-21	21	2012-05-29	29	34	38	22	15	6	2012-06-11	42	78	40	2012-06-21	52
	2012-04-30	3		2012-05-21	21	2012-05-29	29	31	33.5	24	15	12	2012-06-11	42	70	28	2012-06-21	52
	2012-04-30	4
	2012-04-30	5		2012-05-29	29	2012-06-07	38	32	42	27	9	9	2012-06-21	52	71	31	2012-06-28	59
Average					23		31.25	31.5	36.375	24.25	13.25	9.5		44.5	72.5	31.75		53.75
STDev					4		4.5	2.08167	4.53459	2.06155	2.87228	2.64575		5	3.69685	5.67891		3.5
PI 633193	2012-04-30	1
		2
		3
		4
		5
PI 633193*	2013-02-04	1	N	2013-02-22	18	2013-03-07	31	31	42.5	20	16	6	2013-03-28	52	80	58	2013-04-11	66	5
VERNALIZE	2013-02-04	2	N	2013-02-22	18	2013-03-07	31	29	49	22	17	10	2013-03-28	52	76	64	2013-04-11	66
2012-12-19	2013-02-04	3	N	2013-02-22	18	2013-03-07	31	28	49	19	14	10	2013-03-28	52	80	78	2013-04-11	66
	2013-02-04	4	N	2013-02-22	18	2013-03-07	31	30	51	19	20	9	2013-03-28	52	71	65	2013-04-11	66
	2013-02-04	5	N	2013-02-28	24	2013-03-18	42	19	26	7	5	0	2013-03-28	52	58	22	2013-04-11	66
Average					19.2		33.2	27.4	43.5	17.4	14.4	7		52	73	57.4		66
STDev					2.68328		4.91935	4.82701	10.2956	5.94138	5.68331	4.24264		0	9.16515	21.0903		0
PI 633194	2012-04-30	1		2012-05-21	21	2012-05-29	29	19	47	18	11	8	2012-06-11	42	72	46	2012-06-21	52	8
have photo	2012-04-30	2
	2012-04-30	3
	2012-04-30	4		2012-05-21	21	2012-05-29	29	27	48.5	23	14	5	2012-06-11	42	87	40	2012-06-21	52
	2012-04-30	5		2012-05-21	21	2012-05-29	29	29	49	20	18	4	2012-06-11	42	75	50	2012-06-21	52
PI 633194	2013-02-04	6	N	2013-02-22	18	2013-03-14	38	36	45	15	7	0	2013-03-28	52	64	25	2013-04-18	73
	2013-02-04	7	N	2013-02-22	18	2013-03-11	35	28	55.5	17	7	0	2013-03-28	52	72	30	2013-04-18	73
	2013-02-04	8	N	2013-02-22	18	2013-03-11	35	27	50	17	7	0	2013-03-28	52	64	32	2013-04-18	73
	2013-02-04	9	N	2013-02-25	21	2013-03-14	38	37	51	16	11	0	2013-03-28	52	69	30	2013-04-15	70
	2013-02-04	10	N	2013-02-25	21	2013-03-14	38	26	54	16	6	0	2013-03-28	52	71	34	2013-04-15	70
Average					19.875		33.875	28.625	50	17.75	10.125	2.125		48.25	71.75	35.875		64.375
STDev					1.55265		4.22366	5.73056	3.4744	2.60494	4.22366	3.13676		5.17549	7.28501	8.65922		10.3225
PI 650140	2012-04-30	1																	8
have photo	2012-04-30	2		2012-05-21	21	2012-05-29	29	27	51	21	11	3	2012-06-11	42	80	42	2012-06-21	52
	2012-04-30	3
	2012-04-30	4		2012-05-21	21	2012-05-29	29	28	45.5	22	10	3	2012-06-11	42	79	33	2012-06-21	52
	2012-04-30	5		2012-05-21	21	2012-05-29	29	26	62	22	14	9	2012-06-11	42	89	52	2012-06-21	52
PI 650140	2013-02-04	6		2013-02-25	21
	2013-02-04	7	N	2013-02-25	21	2013-03-11	35	29	48	22	10	3	2013-03-28	52	67	40	2013-04-11	66
	2013-02-04	8	N	2013-02-25	21	2013-03-11	35	28	39	20	13	10	2013-03-28	52	74	80	2013-04-11	66
	2013-02-04	9	N	2013-02-25	21	2013-03-11	35	27	48	23	15	3	2013-03-28	52	75	50	2013-04-11	66
	2013-02-04	10	N	2013-02-22	18	2013-03-11	35	26	53	16	10	1	2013-03-28	52	75	43	2013-04-11	66
Average					20.625		32.4286	27.2857	49.5	20.8571	11.8571	4.57143		47.7143	77	48.5714		60
STDev					1.06066		3.20713	1.1127	7.08872	2.34013	2.1157	3.45722		5.34522	6.75771	15.23		7.48331
PI 650141	2012-04-30	1		2012-05-21	21	2012-05-29	29	28	46	19	10	8	2012-06-11	42	73	43	2012-06-21	52	5
have photo	2012-04-30	2		2012-05-21	21	2012-05-29	29	29	34	19	9	4	2012-06-11	42	75	27	2012-06-21	52
	2012-04-30	3		2012-05-21	21	2012-05-29	29	31	40	20	11	8	2012-06-11	42	81	42	2012-06-21	52
	2012-04-30	4		2012-05-21	21	2012-05-29	29	30	39	18	12	3	2012-06-11	42	71	30	2012-06-21	52
	2012-04-30	5		2012-05-21	21	2012-05-29	29	29	46	18	13	6	2012-06-11	42	73	39	2012-06-21	52
Average					21		29	29.4	41	18.8	11	5.8		42	74.6	36.2		52
STDev					0		0	1.14018	5.09902	0.83666	1.58114	2.28035		0	3.84708	7.25948		0
PI 650142A	2012-01-17	A2	N	2012-02-09	23	2012-02-21	35	24	33	21	14	0	2012-03-05	48	60	27	2012-03-26	69	8
[A: serrated]	2012-01-17	A4	N	2012-02-09	23	2012-02-21	35	24	37.5	22	12	0	2012-03-05	48	62	28	2012-03-19	62
[B: smooth]	2012-01-17	A5	N	2012-02-09	23	2012-02-21	35	22	37	23	12	0	2012-03-05	48	62	26	2012-04-02	76
have photo	2012-04-30	6		2012-05-21	21	2012-05-29	29	18	34.5	23	12	13	2012-06-11	42	68	28	2012-06-21	52
	2012-04-30	7		2012-05-21	21	2012-05-29	29	16	41	23	9	12	2012-06-11	42	66	24	2012-06-21	52
	2012-04-30	8		2012-05-21	21	2012-05-29	29	16	44	22.5	12	15	2012-06-11	42	65	20	2012-06-21	52
	2012-04-30	9		2012-05-21	21	2012-05-29	29	21	37	26	15	12	2012-06-11	42	68	23	2012-06-21	52
	2012-04-30	10		2012-05-21	21	2012-05-29	29	18	44	22	10	10	2012-06-11	42	68	24	2012-06-21	52
Average					21.75		31.25	19.875	38.5	22.8125	12	7.75		44.25	64.875	25		58.375
STDev					1.0351		3.1053	3.31393	4.11443	1.46232	1.92725	6.56288		3.1053	3.18198	2.77746		9.5609
PI 650142B	2012-01-17	B1	N	2012-02-09	23	2012-02-24	38	45	43	22	11	0	2012-03-08	51	78	36	2012-03-19	62	7
[A: serrated]	2012-01-17	B3	N	2012-02-09	23	2012-02-24	38	44	44.5	23	13	0	2012-03-08	51	85	40	2012-03-19	62
[B: smooth]	2012-04-30	6		2012-05-21	21	2012-05-29	29	33	37	20	12	6	2012-06-11	42	78	43	2012-06-21	52
have photo	2012-04-30	7		2012-05-21	21	2012-05-31	31	36	41	23	11	5	2012-06-11	42	83	42	2012-06-21	52
	2012-04-30	8		2012-05-21	21	2012-05-31	31	35	45	20	12	12	2012-06-11	42	83	35	2012-06-21	52
	2012-04-30	9		2012-05-24	24	2012-06-04	35	39	64.5	23.5	12	7	2012-06-14	45	80	43	2012-06-21	52
	2012-04-30	10		2012-05-21	21	2012-05-31	31	35	44	20	16	17	2012-06-11	42	77	40	2012-06-21	52
Average					22		33.2857	38.1429	45.5714	21.6429	12.4286	6.71429		45	80.5714	39.8571		54.8571
STDev					1.29099		3.68394	4.70562	8.78649	1.59985	1.71825	6.15668		4.24264	3.10146	3.23669		4.8795
PI 650143	2012-01-17	1	Y
	2012-01-17	2	Y
	2012-01-17	3	Y
	2012-01-17	4	Y
	2012-01-17	5	Y
PI 650143	2012-04-23	1	Y
Vern. 1 wk,	2012-04-23	2	Y
dry @-20C	2012-04-23	3	Y
have photo	2012-04-23	4	Y
	2012-04-23	5	Y
PI 650143	2013-02-04	1	Y	2013-03-11	35	2013-03-14	38	26	32	22	9	4	2013-04-08	63	80	45	2013-04-11	66	2
VERNALIZE	2013-02-04	2						dead							dead	dead
2012-12-19	2013-02-04	3						dead							dead	dead
	2013-02-04	4	Y	2013-03-11	35	2013-03-14	38	22	33	18	9	5	2013-04-08	63	83	58	2013-04-11	66
	2013-02-04	5						dead							dead	dead
Average					35		38	24	32.5	20	9	4.5		63	81.5	51.5		66
STDev					0		0	2.82843	0.707107	2.82843	0	0.707107		0	2.12132	9.19239		0
PI 650144	2012-01-17	1		2012-02-13	27	2012-02-27	41	46	57	27	12	0	2012-03-12	55	86.5	38	2012-03-29	72	10
	2012-01-17	2		2012-02-13	27	2012-02-27	41	43	54	25	12	0	2012-03-12	55	81	34	2012-03-29	72
	2012-01-17	3		2012-02-13	27	2012-02-27	41	46	55	23.5	12	1	2012-03-12	55	83	45	2012-03-29	72
	2012-01-17	4		2012-02-13	27
	2012-01-17	5		2012-02-13	27	2012-02-24	38	45	43.5	25	12	0	2012-03-12	55	84	39	2012-03-29	72
PI 650144	2013-02-04	6	N	2013-02-25	21	2013-03-11	35	28	43	17	9	5	2013-03-28	52	74	43	2013-04-11	66
	2013-02-04	7	N	2013-02-25	21	2013-03-14	38	37	47	17	10	0	2013-03-28	52	72	44	2013-04-11	66
	2013-02-04	8	N	2013-02-25	21	2013-03-11	35	37	40	18	9	6	2013-03-28	52	76	42	2013-04-11	66
	2013-02-04	9	N					dead							dead	dead
	2013-02-04	10	N	2013-02-25	21	2013-03-11	35	37	40	14	10	1	2013-04-01	56	68	36	2013-04-18	73
Average					24.3333		38	39.875	47.4375	20.8125	10.75	1.625		54	78.0625	40.125		69.875
STDev					3.16228		2.77746	6.28916	6.9459	4.83985	1.38873	2.44584		1.69031	6.52707	3.97986		3.22656
PI 650145	2012-01-17	1	N	2012-02-09	23	2012-02-24	38	33	46	20	10	0	2012-03-08	51	74	40	2012-03-29	72	5
	2012-01-17	2	N	2012-02-09	23	2012-02-21	35	34	41	20	10	0	2012-03-08	51	85.5	33	2012-03-29	72
	2012-01-17	3	N	2012-02-09	23	2012-02-21	35	35	40	22	11	0	2012-03-08	51	81	41	2012-03-29	72
	2012-01-17	4	N	2012-02-09	23	2012-02-21	35	34	43	20	11	0	2012-03-05	48	85	35	2012-03-29	72
	2012-01-17	5	N	2012-02-09	23	2012-02-21	35	35	51	22	11	0	2012-03-05	48	85	38	2012-03-29	72
Average					23		35.6	34.2	44.2	20.8	10.6	0		49.8	82.1	37.4		72
STDev					0		1.34164	0.83666	4.43847	1.09545	0.547723	0		1.64317	4.87852	3.36155		0
PI 650146	2012-01-17	1	N	2012-02-09	23	2012-02-27	41	31	50	20	10	0	2012-03-12	55	83	36	2012-03-29	72	5
	2012-01-17	2	N	2012-02-09	23	2012-02-24	38	31	45	23	13	2	2012-03-12	55	73	37	2012-03-29	72
	2012-01-17	3	N	2012-02-09	23	2012-02-24	38	32	59	28	8	0	2012-03-08	51	96	50	2012-03-29	72
	2012-01-17	4	N	2012-02-09	23	2012-02-21	35	30	44	25	9	0	2012-03-12	55	86	60	2012-03-29	72
	2012-01-17	5	N	2012-02-09	23	2012-02-27	41	29	47	19	11	2	2012-03-12	55	75	46	2012-03-29	72
Average					23		38.6	30.6	49	23	10.2	0.8		54.2	82.6	45.8		72
STDev					0		2.50998	1.14018	6.04152	3.67423	1.92354	1.09545		1.78885	9.2358	9.90959		0
PI 650147	2012-01-17	1	N	2012-02-09	23	2012-02-24	38	31	47	24	14	4	2012-03-08	51	79	34	2012-03-29	72	5
	2012-01-17	2	N	2012-02-09	23	2012-02-24	38	32	49	23	13	1	2012-03-08	51	76	29	2012-03-29	72
	2012-01-17	3	N	2012-02-09	23	2012-02-24	38	32	50	23	12	4	2012-03-08	51	79.5	33	2012-03-29	72
	2012-01-17	4	N	2012-02-09	23	2012-02-24	38	33	47	27	11	2	2012-03-12	55	87	50	2012-03-29	72
	2012-01-17	5	N	2012-02-09	23	2012-02-27	41	36	50	25	12	5	2012-03-12	55	90	43	2012-03-26	69
Average					23		38.6	32.8	48.6	24.4	12.4	3.2		52.6	82.3	37.8		71.4
STDev					0		1.34164	1.92354	1.51658	1.67332	1.14018	1.64317		2.19089	5.91185	8.52643		1.34164
PI 650148	2012-01-17	1	N	2012-02-09	23	2012-03-05	48	31	50	16	10	0	2012-03-19	62	72	30	2012-03-29	72	5
	2012-01-17	2	N	2012-02-09	23	2012-02-27	41	31	46	17	11	2	2012-03-15	58	74	36	2012-03-29	72
	2012-01-17	3	N	2012-02-09	23	2012-02-27	41	30	40	16	13	2	2012-03-15	58	78	43	2012-03-29	72
	2012-01-17	4	N	2012-02-09	23	2012-02-24	38	34	47	22	15	0	2012-03-12	55	87	30	2012-03-26	69
	2012-01-17	5	N	2012-02-09	23	2012-02-24	38	31	52	23	12	1	2012-03-08	51	83	35	2012-03-29	72
Average					23		41.2	31.4	47	18.8	12.2	1		56.8	78.8	34.8		71.4
STDev					0		4.08656	1.51658	4.58258	3.42053	1.92354	1		4.08656	6.22093	5.35724		1.34164
PI 650149	2012-01-17	1	N	2012-02-13	27	2012-03-01	44	43	49	23	16	0	2012-03-15	58	75	31	2012-03-29	72	5
	2012-01-17	2	N	2012-02-13	27	2012-02-27	41	38	37	23	13	0	2012-03-15	58	69.5	32	2012-03-29	72
	2012-01-17	3	N	2012-02-13	27	2012-03-01	44	42	53	24	17	0	2012-03-15	58	77	33	2012-03-29	72
	2012-01-17	4	N	2012-02-13	27	2012-03-01	44	39	58.5	23	14	0	2012-03-15	58	84	32	2012-03-29	72
	2012-01-17	5	N	2012-02-13	27	2012-02-27	41	41	54	22	14	5	2012-03-15	58	91	33	2012-03-29	72
Average					27		42.8	40.6	50.3	23	14.8	1		58	79.3	32.2		72
STDev					0		1.64317	2.07364	8.16701	0.707107	1.64317	2.23607		0	8.34865	0.83666		0
PI 650150	2012-01-17	1	N	2012-02-09	23	2012-02-21	35	31	41	28	8	Y	2012-03-05	48	87	29	2012-03-29	72	5
	2012-01-17	2	N	2012-02-09	23	2012-02-21	35	33	42	25	10	Y	2012-03-05	48	72	30	2012-03-29	72
	2012-01-17	3	N	2012-02-09	23	2012-02-21	35	32	30	22	9	1	2012-03-08	51	73	32	2012-03-29	72
	2012-01-17	4	N	2012-02-09	23	2012-02-24	38	33	47	18	9	Y	2012-03-08	51	79	37	2012-03-29	72
	2012-01-17	5	N	2012-02-09	23	2012-02-24	38	32	41	20	10	2	2012-03-08	51	82	40	2012-03-29	72
Average					23		36.2	32.2	40.2	22.6	9.2	1.5		49.8	78.6	33.6		72
STDev					0		1.64317	0.83666	6.22093	3.97492	0.83666	0.707107		1.64317	6.26897	4.72229		0
PI 650151	2012-01-17	1	N	2012-02-09	23	2012-02-21	35	34	44.5	26	12	0	2012-03-05	48	82	37	2012-03-19	62	5
	2012-01-17	2	N	2012-02-09	23	2012-02-24	38	35	64	25	12	0	2012-03-08	51	91.5	31	2012-03-19	62
	2012-01-17	3	N	2012-02-09	23	2012-02-24	38	35	63	24	11	0	2012-03-08	51	90	31	2012-03-19	62
	2012-01-17	4	N	2012-02-09	23	2012-02-24	38	38	66	25	10	0	2012-03-05	48	94	32	2012-03-19	62
	2012-01-17	5	N	2012-02-09	23	2012-02-21	35	36	45	28	10	0	2012-03-05	48	84	33	2012-03-19	62
Average					23		36.8	35.6	56.5	25.6	11	0		49.2	88.3	32.8		62
STDev					0		1.64317	1.51658	10.7819	1.51658	1	0		1.64317	5.09411	2.48998		0
PI 650152	2012-01-17	1	Y
		2	Y
		3	Y
		4	Y
		5	Y
PI 650152	2012-04-23	1	Y
Vern. 1 wk,		2
dry @-20C		3	Y
have photo		4	Y
		5	Y
PI 650152	2013-02-04	1	Y	2013-03-04	28	2013-03-11	35	31	42	25	14	13	2013-04-01	56	86	50	2013-04-11	66	5
VERNALIZE	2013-02-04	2	Y	2013-03-04	28	2013-03-14	38	26	53	27	11	8	2013-04-01	56	85	35	2013-04-11	66
2012-12-19	2013-02-04	3	Y	2013-03-04	28	2013-03-14	38	27	56	28	15	10	2013-04-01	56	83	55	2013-04-11	66
	2013-02-04	4	Y	2013-03-07	31	2013-03-14	38	27	49	30	12	9	2013-04-01	56	87	33
	2013-02-04	5	Y	2013-03-11	35	2013-03-14	38	29	34	15	11	8	2013-04-08	63	67	18	2013-04-11	66
Average					30		37.4	28	46.8	25	12.6	9.6		57.4	81.6	38.2		66
STDev					3.08221		1.34164	2	8.8713	5.87367	1.81659	2.07364		3.1305	8.29458	14.7207		0
PI 650153	2012-01-17	1	N	2012-02-06	20	2012-02-22	36	29	62	23	9	0	2012-03-01	44	78	10	2012-03-29	72	5
	2012-01-17	2	N	2012-02-06	20	2012-02-22	36	28	64	22	11	0	2012-03-01	44	79	14	2012-03-29	72
	2012-01-17	3	N	2012-02-06	20	2012-02-16	30	27	32	23	13	0	2012-03-01	44	66	11	2012-03-29	72
	2012-01-17	4	N	2012-02-06	20	2012-02-16	30	27	36	24	13	0	2012-03-01	44	77	10	2012-03-29	72
	2012-01-17	5	N	2012-02-06	20	2012-02-22	36	30	64	22	20	0	2012-03-01	44	78	12	2012-03-29	72
Average					20		33.6	28.2	51.6	22.8	13.2	0		44	75.6	11.4		72
STDev					0		3.28634	1.30384	16.1493	0.83666	4.14729	0		0	5.41295	1.67332		0
PI 650154	2012-01-17	1	N	2012-02-06	20	2012-02-22	36	33	70	20	10	0	2012-03-05	48	88	28	2012-03-29	72	5
	2012-01-17	2	N	2012-02-06	20	2012-02-22	36	36	68	22	12	0	2012-03-05	48	90	30	2012-03-29	72
	2012-01-17	3	N	2012-02-06	20	2012-02-22	36	32	52	19	11	0	2012-03-08	51	79	30	2012-03-29	72
	2012-01-17	4	N	2012-02-06	20	2012-02-22	36	34	46	18	20	0	2012-03-05	48	76	30	2012-03-29	72
	2012-01-17	5	N	2012-02-06	20	2012-02-22	36	33	67	20	18	0	2012-03-05	48	90	29	2012-03-29	72
Average					20		36	33.6	60.6	19.8	14.2	0		48.6	84.6	29.4		72
STDev					0		0	1.51658	10.8536	1.48324	4.49444	0		1.34164	6.61816	0.894427		0
PI 650155	2012-01-17	1	Y
		2	Y
		3	Y
		4	Y
		5	Y
PI 650155	2012-04-23	1	Y
Vern. 1 wk,		2	Y
dry @-20C		3	Y
		4	Y
		5	Y
PI 650155	2013-02-04	1	N	2013-02-25	21	2013-03-04	28	26	28.5	24	9	5	2013-03-28	52	69	42	2013-04-11	66	5
VERNALIZE	2013-02-04	2	N	2013-02-25	21	2013-03-07	31	26	46	29	11	5	2013-03-28	52	79	46	2013-04-11	66
2012-12-19	2013-02-04	3	N	2013-02-25	21	2013-03-04	28	20	37	29	11	13	2013-03-28	52	74	54	2013-04-11	66
	2013-02-04	4	N	2013-02-25	21	2013-03-04	28	19	40	25	9	4	2013-03-28	52	69	50	2013-04-11	66
	2013-02-04	5	N	2013-02-25	21	2013-03-07	31	24	44.5	26	12	9	2013-03-25	49	76	46	2013-04-11	66
Average					21		29.2	23	39.2	26.6	10.4	7.2		51.4	73.4	47.6		66
STDev					0		1.64317	3.31662	6.96958	2.30217	1.34164	3.76829		1.34164	4.39318	4.5607		0
PI 650156	2012-01-17	1																	8
	2012-01-17	2
	2012-01-17	3	N	2012-02-06	20	2012-02-22	36	35	61	25	12	0	2012-03-05	48	85	24	2012-03-19	62
	2012-01-17	4	N	2012-02-06	20	2012-02-22	36	34	64	21	12	0	2012-03-05	48	87	33	2012-03-19	62
	2012-01-17	5	N	2012-02-06	20	2012-02-22	36	35	64	23	9	0	2012-03-05	48	78	23	2012-03-19	62
PI 650156	2013-02-04	6	N	2013-02-25	21	2013-03-11	35	32	50	15	9	6	2013-03-28	52	81	40	2013-04-15	70
	2013-02-04	7	N	2013-02-25	21	2013-03-11	35	31	53	19	14	8	2013-03-28	52	64	46	2013-04-18	73
	2013-02-04	8	N	2013-02-25	21	2013-03-11	35	28	54	15	8	3	2013-03-28	52	75	36	2013-04-18	73
	2013-02-04	9	N	2013-02-25	21	2013-03-11	35	35	43	16	10	0	2013-03-28	52	76	31	2013-04-15	70
	2013-02-04	10	N	2013-02-25	21	2013-03-11	35	30	46	13	8	0	2013-03-28	52	66	27	2013-04-18	73
Average					20.625		35.375	32.5	54.375	18.375	10.25	2.125		50.5	76.5	32.5		68.125
STDev					0.517549		0.517549	2.67261	8.01672	4.30739	2.18763	3.22656		2.0702	8.22887	7.98212		5.22186
PI 650157	2012-01-17	A1	Y
[A: serrated]		A3	Y
[B: smooth]		A4	Y
		A5	Y
PI 650157A	2012-04-23	6	Y
Vern. 1 wk,		7
dry @-20C		8	Y
have photo		9	Y
		10
PI 650157A	2013-02-04	1	N	2013-02-25	21	2013-03-04	28	20	32	24	14	8	2013-03-28	52	67	70	2013-04-11	66	5
VERNALIZE	2013-02-04	2	N	2013-02-28	24	2013-03-07	31	20	35	25	13	12	2013-03-28	52	71	65	2013-04-11	66
2012-12-19	2013-02-04	3	N	2013-02-25	21	2013-03-04	28	20	20	20	6	2	2013-03-28	52	54	36	2013-04-11	66
	2013-02-04	4	N	2013-02-25	21	2013-03-04	28	19	34	20	11	10	2013-03-28	52	72	55	2013-04-11	66
	2013-02-04	5	N	2013-02-25	21	2013-03-04	28	20	22	19	11	11	2013-03-28	52	72	70	2013-04-11	66
Average					21.6		28.6	19.8	28.6	21.6	11	8.6		52	67.2	59.2		66
STDev					1.34164		1.34164	0.447214	7.05691	2.70185	3.08221	3.97492		0	7.66159	14.3422		0
PI 650157B	2012-01-17	B2	N	2012-02-13	27	2012-02-22	36	27	48.5	18	11	0	2012-03-05	48	75	23	2012-03-29	72	6
have photo	2012-04-30	6		2012-05-24	24	2012-06-04	35	20	28	15	8	6	2012-06-25	56	71	23	2012-07-02	63
	2012-04-30	7		2012-05-24	24	2012-06-04	35	27	29	14	9	2	2012-06-25	56	82	19	2012-07-02	63
	2012-04-30	8		2012-05-24	24	2012-05-31	31	22	42	15	11	8	2012-06-14	45	69	44	2012-06-25	56
	2012-04-30	9		2012-05-24	24	2012-06-04	35	17	48	17	12	5	2012-06-18	49	80	39	2012-06-28	59
	2012-04-30	10		2012-05-21	21	2012-05-29	29	15	48.5	???	9	7	2012-06-14	45	76	36	2012-06-25	56
Average					24		33.5	21.3333	40.6667	15.8	10	4.66667		49.8333	75.5	30.6667		61.5
STDev					1.89737		2.81069	5.00666	9.74508	1.64317	1.54919	3.07679		5.03653	5.00999	10.2892		6.02495
PI 650158	2012-01-17	A1	Y	???		2012-02-27		52	30	18	7	Y	2012-03-15		76	11	2012-04-05
		A2	Y			2012-03-05		61	24.5	20	8	Y	2012-03-15		46	5	2012-04-02
PI 650158A	2012-04-23	6	Y
Vern. 1 wk,		7
dry @-20C		8	Y
have photo		9	Y
		10	Y
PI 650158A	2013-02-04	1	N	2013-02-25	21	2013-03-07	31	30	41	24	10	1	2013-03-28	52	64	30	2013-04-11	66	5
VERNALIZE	2013-02-04	2	N	2013-02-25	21	2013-03-07	31	30	37	27	15	4	2013-03-28	52	75	47	2013-04-11	66
2012-12-19	2013-02-04	3	N	2013-02-25	21	2013-03-07	31	29	43	28	12	3	2013-03-28	52	75	48	2013-04-11	66
	2013-02-04	4	N	2013-02-25	21	2013-03-07	31	27	32	28	10	6	2013-03-28	52	74	32	2013-04-11	66
	2013-02-04	5	N	2013-02-25	21	2013-03-07	31	27	30	19	6	0	2013-03-28	52	43	10
Average					21		31	28.6	36.6	25.2	10.6	2.8		52	66.2	33.4		66
STDev					0		0	1.51658	5.59464	3.83406	3.28634	2.38747		0	13.7732	15.4855		0
PI 650158	2012-01-17	B3				2012-03-08	51	68	49	12	6	Y	2012-04-05	79	104	29	2012-04-16	90
	2012-01-17	B4		???		2012-03-05	48	60	37	12	6	Y	2012-04-05	79	111.5	26	2012-04-16	90
	2012-01-17	B5		2012-02-13	27	2012-02-24	38	41	53	19	10	Y	2012-03-08	51	82	22	2012-03-29	72
PI 650158B	2012-04-30	6		2012-05-21	21	2012-05-29	29	34	45.5	27	10	4	2012-06-11	42	84	33	2012-06-21	52	4
have photo	2012-04-30	7
	2012-04-30	8		2012-05-21	21	2012-05-29	29	32	46	23	9	0	2012-06-11	42	82	24	2012-06-21	52
	2012-04-30	9		2012-05-21	21	2012-05-31	31	36	44.5	22	8	0	2012-06-11	42	83	25	2012-06-21	52
	2012-04-30	10		2012-05-21	21	2012-05-29	29	34	47	23	10	2	2012-06-11	42	82	33	2012-06-21	52
Average					22.2		31.2	35.4	47.2	22.8	9.4	1.5		43.8	82.6	27.4		56
STDev					2.68328		3.89872	3.43511	3.36526	2.86356	0.894427	1.91485		4.02492	0.894427	5.22494		8.94427
PI 650159	2012-01-17	1	N	2012-02-06	20	2012-02-22	36	33	66	22.5	10	0	2012-03-05	48	84	25	2012-03-22	65	5
	2012-01-17	2	N	2012-02-06	20	2012-02-22	36	30	62	22.5	10	0	2012-03-05	48	85	30	2012-03-29	72
	2012-01-17	3	N	2012-02-06	20	2012-02-22	36	35	65.5	24	10	0	2012-03-05	48	85	23	2012-03-29	72
	2012-01-17	4	N	2012-02-06	20	2012-02-22	36	33	66	23	13	0	2012-03-05	48	86	24	2012-03-29	72
	2012-01-17	5	N	2012-02-06	20	2012-02-27	41	33	51	27	13	1	2012-03-12	55	86	25	2012-03-22	65
Average					20		37	32.8	62.1	23.8	11.2	0.2		49.4	85.2	25.4		69.2
STDev					0		2.23607	1.78885	6.42651	1.89077	1.64317	0.447214		3.1305	0.83666	2.70185		3.83406
PI 650163	2012-04-30	1		2012-05-17	17	2012-05-29	29	29	57	23	14	14	2012-06-11	42	86	40	2012-06-25	56	5
have photo	2012-04-30	2		2012-05-21	21	2012-05-29	29	21	47	24	11	7	2012-06-11	42	61	34	2012-06-25	56
	2012-04-30	3		2012-05-21	21	2012-05-29	29	30	59.5	23	15	14	2012-06-11	42	87	30	2012-06-25	56
	2012-04-30	4		2012-05-29	29	2012-05-31	31	36	26	25	10	4	2012-06-18	49	74	38	2012-06-25	56
	2012-04-30	5		2012-05-24	24	2012-05-31	31	37	32	25	8	3	2012-06-21	52	85	37	???
Average					22.4		29.8	30.6	44.3	24	11.6	8.4		45.4	78.6	35.8		56
STDev					4.44972		1.09545	6.42651	14.8812	1	2.88097	5.31977		4.77493	11.149	3.89872		0
PI 650164	2012-04-30	1		2012-05-21	21	2012-05-29	29	32	35	21	10	7	2012-06-11	42	76	35	2012-06-21	52	5
have photo	2012-04-30	2		2012-05-21	21	2012-05-29	29	33	47	19	12	2	2012-06-11	42	62	32	2012-06-21	52
	2012-04-30	3		2012-05-21	21	2012-05-29	29	31	43.5	24	11	9	2012-06-11	42	76	29	2012-06-21	52
	2012-04-30	4		2012-05-21	21	2012-05-29	29	33	34	24	11	13	2012-06-11	42	78	27	2012-06-21	52
	2012-04-30	5		2012-05-21	21	2012-05-29	29	29	39	23	13	14	2012-06-11	42	68	27	2012-06-21	52
Average					21		29	31.6	39.7	22.2	11.4	9		42	72	30		52
STDev					0		0	1.67332	5.54076	2.16795	1.14018	4.84768		0	6.78233	3.4641		0
PI 650165	2012-04-30	1		2012-05-21	21	2012-05-29	29	28	54.5	20	16	7	2012-06-11	42	82	36	2012-06-21	52	5
have photo	2012-04-30	2		2012-05-21	21	2012-05-29	29	30	57	22	13	5	2012-06-11	42	87	44	2012-06-21	52
	2012-04-30	3		2012-05-21	21	2012-05-29	29	31	56	21	15	3	2012-06-11	42	85	38	2012-06-21	52
	2012-04-30	4		2012-05-21	21	2012-05-29	29	32	65.5	22	18	2	2012-06-11	42	90	32	2012-06-21	52
	2012-04-30	5		2012-05-21	21	2012-05-29	29	32	59	19	18	3	2012-06-11	42	83	33	2012-06-21	52
Average					21		29	30.6	58.4	20.8	16	4		42	85.4	36.6		52
STDev					0		0	1.67332	4.29244	1.30384	2.12132	2		0	3.20936	4.77493		0
PI 650166	2012-04-30	1		2012-05-21	21	2012-05-29	29	29?	34	20	12	3	2012-06-11	42	77	38	2012-06-21	52	9
have photo	2012-04-30	2
	2012-04-30	3		2012-05-21	21	2012-05-31	31	30?	36.5	20	13	2	2012-06-14	45	77	35	2012-06-21	52
	2012-04-30	4		2012-05-21	21	2012-05-29	29	26	53.5	19	17	8	2012-06-11	42	73	43	2012-06-21	52
	2012-04-30	5		2012-05-21	21	2012-05-29	29	31	49	21	20	4	2012-06-11	42	77	39	2012-06-21	52
PI 650166	2013-02-04	6	N	2013-02-25	21	2013-03-11	35	32	40	19	13	3	2013-03-28	52	73	40	2013-04-15	70
	2013-02-04	7	N	2013-02-25	21	2013-03-11	35	31	34	16	10	3	2013-03-28	52	72	39	2013-04-15	70
	2013-02-04	8	N	2013-02-25	21	2013-03-14	38	32	51	16	10	1	2013-03-28	52	67	36	2013-04-15	70
	2013-02-04	9	N	2013-02-25	21	2013-03-14	38	28	50	14	9	0	2013-03-28	52	68	29	2013-04-15	70
	2013-02-04	10	N	2013-02-25	21	2013-03-11	35	31	40	14	8	1	2013-03-28	52	68	30	2013-04-15	70
Average					21		33.2222	30.1429	43.1111	17.6667	12.4444	2.77778		47.8889	72.4444	36.5556		62
STDev					0		3.76755	2.26779	7.75717	2.69258	3.90868	2.33333		4.96096	4.06544	4.61278		9.48683
PI 650167*	2012-01-17	1
		2
		3
		4
		5
PI 650167	2012-04-23	1	Y
Vern. 1 wk,	2012-04-30	2	Y
dry @-20C		3	Y
have photo		4
		5	Y
PI 650167	2013-02-04	1	Y	2013-03-11	35	2013-03-14	38	34	16	24	9	7	2013-04-08	63	67	44	2013-04-15	70	4
VERNALIZE	2013-02-04	2	Y					dead							dead	dead
2012-12-19	2013-02-04	3	Y	2013-03-07	31	2013-03-14	38	31	29	20	9	6	2013-04-08	63	77	45	2013-04-15	70
	2013-02-04	4	Y	2013-03-14	38	2013-03-18	42	35	15	25	9	2	2013-04-08	63	59	26	2013-04-15	70
	2013-02-04	5	Y	2013-03-07	31	2013-03-14	38	31	32	20	12	8	2013-04-04	59	75	34	2013-04-15	70
Average					33.75		39	32.75	23	22.25	9.75	5.75		62	69.5	37.25		70
STDev					3.40343		2	2.06155	8.75595	2.62996	1.5	2.62996		2	8.22598	8.99537		0
PI 650168*	2012-01-17	1
		2
		3
		4
		5
PI 650168	2012-04-23	1	Y
Vern. 1 wk,	2012-04-30	2	Y
dry @-20C		3
have photo		4	Y
		5	Y
PI 650168	2013-02-04	1	N	2013-02-28	24	2013-03-04	28	17	23	24	11	9	2013-03-28	52	71	65	2013-04-11	66	3
VERNALIZE	2013-02-04	2						dead							dead	dead
2012-12-19	2013-02-04	3	N	2013-02-25	21	2013-03-04	28	20	36	25	14	18	2013-03-28	52	69	60	2013-04-11	66
	2013-02-04	4	N	2013-02-28	24	2013-03-07	31	18	30	24	10	6	2013-03-28	52	69	58	2013-04-11	66
	2013-02-04	5						dead							dead	dead
Average					23		29	18.3333	29.6667	24.3333	11.6667	11		52	69.6667	61		66
STDev					1.73205		1.73205	1.52753	6.50641	0.57735	2.08167	6.245		0	1.1547	3.60555		0
Suneson	2012-01-17	1	N	2012-02-09	23	2012-02-22	36	32	44	27	15	0	2012-03-08	51	84	30	2012-03-19	62	12
have photo	2012-01-17	2	N	2012-02-09	23	2012-02-22	36	33	48	25	15	3	2012-03-08	51	91	33	2012-03-29	72
	2012-01-17	3	N	2012-02-09	23	2012-02-24	38	34	52	26.5	17	2	2012-03-12	55	93	46	2012-03-29	72
	2012-01-17	4	N	2012-02-09	23	2012-02-24	38	33	59	25	14	2	2012-03-08	51	89.5	32	2012-03-22	65
	2012-01-17	5	N	2012-02-09	23	2012-02-24	38	34	55	26	15	14	2012-03-12	55	92	40	2012-03-29	72
Suneson	2012-04-30	6		2012-05-21	21	2012-05-29	29	29	44.5	18	13	7	2012-06-11	42	83	32	2012-06-21	52
	2012-04-30	7
	2012-04-30	8
	2012-04-30	9		2012-05-21	21	2012-05-29	29	28	50	22	14	7	2012-06-11	42	79	34	2012-06-21	52
	2012-04-30	10
Suneson #3	2013-02-04	11	N	2013-02-25	21	2013-03-18	42	33	54	15	8	0	2013-03-28	52	71	23	2013-04-11	66
	2013-02-04	12	N	2013-02-28	24	2013-03-18	42	32	50	20	8	2	2013-04-01	56	79	30	2013-04-15	70
	2013-02-04	13	N	2013-02-25	21	2013-03-14	38	32	49	16	8	2	2013-03-28	52	72	27	2013-04-11	66
	2013-02-04	14	N	2013-02-25	21	2013-03-14	38	33	51	15	8	3	2013-03-28	52	75	28	2013-04-15	70
	2013-02-04	15	N	2013-02-25	21	2013-03-14	38	31	49	14	9	3	2013-03-28	52	70	28	2013-04-15	70
Average					22.0833		36.8333	32	50.4583	20.7917	12	3.75		50.9167	81.5417	31.9167		65.75
STDev					1.1645		4.10838	1.85864	4.229	5.04281	3.49025	3.91094		4.50168	8.48919	6.11196		7.16208

## Sheet: Table#6 Seed Values
Complied values	For Raw values see below
Accessions	Mean Thousand Seed Weight (g)	Accessions	Mean Total Weight (g)	Accessions	Est. Total Seeds per Plant	Mean Seed Weight (mg)	Mean Total Weight (g)	n
Suneson	0.784533	Suneson	2.9444	Suneson	3753.06	0.784533	2.9444	3
PI 258366	0.757567	PI 258366	3.20913	PI 258366	4236.11	0.757567	3.20913	3
PI 258367	0.862367	PI 258367	3.14237	PI 258367	3643.89	0.862367	3.14237	3
PI 304269	0.6608	PI 304269	1.51853	PI 304269	2298.02	0.6608	1.51853	3
PI 304270	0.444633	PI 304270	1.44783	PI 304270	3256.24	0.444633	1.44783	3
PI 304271	0.679867	PI 304271	3.48417	PI 304271	5124.78	0.679867	3.48417	3
PI 311735	1.02187	PI 311735	5.0617	PI 311735	4953.39	1.02187	5.0617	3
PI 311736*	0.793133	PI 311736*	3.73747	PI 311736*	4712.28	0.793133	3.73747	3
PI 597833A	0.7468	PI 597833A	2.9545	PI 597833A	3313.14	0.7868	2.60677	5
PI 597833B	0.648567	PI 597833B	3.10037	PI 597833B	4780.34	0.648567	3.10037	3
PI 633192	0.615133	PI 633192	3.52187	PI 633192	5725.37	0.615133	3.52187	3
PI 633193*	0.7759	PI 633193*	4.4079	PI 633193*	5681.02	0.7759	4.4079	3
PI 633194	0.6932	PI 633194	2.68603	PI 633194	3874.83	0.6932	2.68603	3
PI 650140	0.913033	PI 650140	3.04157	PI 650140	3331.28	0.913033	3.04157	3
PI 650141	0.565067	PI 650141	2.5286	PI 650141	4474.87	0.565067	2.5286	3
PI 650142A	0.698083	PI 650142A	2.18062	PI 650142A	3123.72	0.698083	2.18062	6
PI 650142B	0.54874	PI 650142B	2.40788	PI 650142B	4388.02	0.54874	2.40788	5
PI 650143*	0.19155	PI 650143*	1.76705	PI 650143*	9225.01	0.19155	1.76705	2
PI 650144	0.611333	PI 650144	2.03267	PI 650144	3324.97	0.611333	2.03267	3
PI 650145	0.689367	PI 650145	1.93087	PI 650145	2800.93	0.689367	1.93087	3
PI 650146	0.806167	PI 650146	1.80007	PI 650146	2232.87	0.806167	1.80007	3
PI 650147	0.7902	PI 650147	1.70997	PI 650147	2163.97	0.7902	1.70997	3
PI 650148	0.660467	PI 650148	1.5805	PI 650148	2393	0.660467	1.5805	3
PI 650149	0.5511	PI 650149	1.51797	PI 650149	2754.43	0.5511	1.51797	3
PI 650150	0.9297	PI 650150	2.25077	PI 650150	2420.96	0.9297	2.25077	3
PI 650151	0.719933	PI 650151	1.682	PI 650151	2336.33	0.719933	1.682	3
PI 650152*	0.336633	PI 650152*	2.0645	PI 650152*	6132.79	0.336633	2.0645	3
PI 650153	1.0473	PI 650153	1.68037	PI 650153	1604.47	1.0473	1.68037	3
PI 650154	0.858667	PI 650154	2.28143	PI 650154	2656.95	0.858667	2.28143	3
PI 650155*	0.910233	PI 650155*	4.25437	PI 650155*	4673.93	0.910233	4.25437	3
PI 650156	0.694067	PI 650156	1.888	PI 650156	2720.2	0.694067	1.888	3
PI 650157A*	0.846467	PI 650157A*	3.42217	PI 650157A*	4042.88	0.846467	3.42217	3
PI 650157B	0.9095	PI 650157B	2.3057	PI 650157B	2535.13	0.9095	2.3057	5
PI 650158A*	0.9518	PI 650158A*	1.76373	PI 650158A*	1853.05	0.9518	1.76373	3
PI 650158B	0.785075	PI 650158B	2.04765	PI 650158B	2608.22	0.785075	2.04765	5
PI 650159	1.04563	PI 650159	2.6669	PI 650159	2550.51	1.04563	2.6669	3
PI 650163	0.830167	PI 650163	3.19963	PI 650163	3854.21	0.830167	3.19963	3
PI 650164	0.591567	PI 650164	1.90297	PI 650164	3216.83	0.591567	1.90297	3
PI 650165	0.756167	PI 650165	2.4967	PI 650165	3301.79	0.756167	2.4967	3
PI 650166	0.6815	PI 650166	2.93543	PI 650166	4307.31	0.6815	2.93543	3
PI 650167*	0.200567	PI 650167*	1.7985	PI 650167*	8967.09	0.200567	1.7985	3
PI 650168*	0.857667	PI 650168*	4.9498	PI 650168*	5771.24	0.857667	4.9498	3
Min	0.19155	Min	1.44783	Min	1604.47
Max	1.0473	Max	5.0617	Max	9225.01
Average	0.725288	Average	2.60249	Average	3836.18
Median	0.751483	Median	2.35679	Median	3328.12
Stdev	0.193838	Stdev	0.934215	Stdev	1658.86
Raw values. Set 2
Accession #	Plant#		Harvest Date	Drying Start	Weigh Date	1000 seeds (g)	Remainder Seeds (g)	Total Seeds (g)
PI 304269	1		2012-03-29		2012-04-19	0.5928	0.9124	1.5052
	2		2012-03-29		2012-04-19	0.6524	0.7385	1.3909	Mean Seed Weight (mg)	STDev	Mean Total Weight (g)	STDev	n
	3		2012-03-29		2012-04-19	0.7372	0.9223	1.6595	0.6608	0.0725656	1.51853	0.134795	3
PI 304270	1		2012-03-29		2012-04-19	0.5297	0.9827	1.5124
	2		2012-03-29		2012-04-19	0.3651	0.7828	1.1479
	3		2012-03-29		2012-04-19	0.4391	1.2441	1.6832	0.444633	0.0824394	1.44783	0.273429	3
PI 650142.A	2		2012-04-09		2012-04-30	0.7118	1.4064	2.1182
	4		2012-04-09		2012-04-30	0.7132	1.2976	2.0108
	5		2012-04-09		2012-04-30	0.7798	1.4301	2.2099	0.734933	0.038862	2.11297	0.0996531	3
PI 650142.B	1		2012-04-09		2012-04-30	0.547	1.273	1.82
	3		2012-04-09		2012-04-30	0.5454	1.4758	2.0212
PI 650144	1		2012-03-30		2012-04-19	0.5976	1.361	1.9586	0.5462	0.00113137	1.9206	0.14227	2
	2		2012-03-30		2012-04-20	0.6257	1.4386	2.0643
	3		2012-03-30		2012-04-20	0.6107	1.4644	2.0751	0.611333	0.0140607	2.03267	0.0643705	3
PI 650145	1		2012-03-30		2012-04-20	0.686	1.1364	1.8224
	2		2012-03-30		2012-04-20	0.691	1.0941	1.7851
	3		2012-03-30		2012-04-20	0.6911	1.494	2.1851	0.689367	0.00291605	1.93087	0.220961	3
PI 650146	1		2012-03-30		2012-04-20	0.7602	0.6741	1.4343
	2		2012-03-30		2012-04-20	0.7824	0.9316	1.714
	3		2012-04-02		2012-04-23	0.8759	1.376	2.2519	0.806167	0.0614025	1.80007	0.415539	3
PI 650147	1		2012-04-05		2012-04-26	0.7689	0.837	1.6059
	2		2012-04-05		2012-04-26	0.7543	0.9969	1.7512
	3		2012-04-05		2012-04-26	0.8474	0.9254	1.7728	0.7902	0.0500716	1.70997	0.0907692	3
PI 650148	2		2012-04-05		2012-04-26	0.5448	0.8931	1.4379
	3		2012-04-05		2012-04-26	0.7073	0.9961	1.7034
	4		2012-04-05		2012-04-26	0.7293	0.8709	1.6002	0.660467	0.100772	1.5805	0.133842	3
PI 650149	1		2012-04-05		2012-04-26	0.4822	0.8574	1.3396
	2		2012-04-05		2012-04-26	0.5895	0.9247	1.5142
	3		2012-04-05		2012-04-26	0.5816	1.1185	1.7001	0.5511	0.0597997	1.51797	0.18028	3
PI 650150	1		2012-04-05		2012-04-26	1.0191	1.2623	2.2814
	2		2012-04-05		2012-04-26	0.9858	1.3739	2.3597
	3		2012-04-05		2012-04-26	0.7842	1.327	2.1112	0.9297	0.127102	2.25077	0.127051	3
PI 650151	1		2012-04-06		2012-04-27	0.7642	1.2499	2.0141
	2		2012-04-06		2012-04-27	0.7167	0.8854	1.6021
	3		2012-04-06		2012-04-27	0.6789	0.7509	1.4298	0.719933	0.0427418	1.682	0.300233	3
PI 650153	1		2012-04-13		2012-05-04	1.0819	0.6194	1.7013
	2		2012-04-13		2012-05-04	1.1304	0.5792	1.7096
	3		2012-04-13		2012-05-04	0.9296	0.7006	1.6302	1.0473	0.104776	1.68037	0.0436434	3
PI 650154	1		2012-04-06		2012-04-27	0.9098	1.1976	2.1074
	2		2012-04-06		2012-04-27	0.8361	1.6315	2.4676
	3		2012-04-06		2012-04-27	0.8301	1.4392	2.2693	0.858667	0.0443843	2.28143	0.180406	3
PI 650156	3		2012-04-09		2012-04-30	0.6491	1.3007	1.9498
	4		2012-04-09		2012-04-30	0.6381	1.1515	1.7896
	5		2012-04-13		2012-05-04	0.795	1.1296	1.9246	0.694067	0.0875837	1.888	0.0861434	3
PI 650157B	2		2012-04-19		2012-05-10	0.9873	1.4138	2.4011
PI 650158A	1		2012-04-19		2012-05-10	0.9898	0.5795	1.5693
	3		2012-04-19		2012-05-10	0.958	0.3832	1.3412	0.9873	n/a	2.4011	n/a	1	5
	4		2012-05-03		2012-05-24	0.9076	1.4731	2.3807	0.9518	0.0414492	1.76373	0.546345	3
PI 650158B	5		2012-04-19		2012-05-10	0.8887	1.4132	2.3019
PI 650159	1		2012-04-16		2012-05-07	0.9942	1.2047	2.1989
	2		2012-04-16		2012-05-07	1.0563	1.9349	2.9912	0.8887	n/a	2.3019	n/a	1	5
	3		2012-04-16		2012-05-07	1.0864	1.7242	2.8106	1.04563	0.0470164	2.6669	0.415237	3
Suneson	1		2012-04-20		2012-05-11	0.6808	1.6192	2.3
	2		2012-04-20		2012-05-11	0.9257	2.6719	3.5976
	3		2012-04-20		2012-05-11	0.7471	2.1885	2.9356	0.784533	0.126669	2.9444	0.648845	3
Raw values. Set 3
Accession #	Plant#		Harvest Date	Drying Start	Weigh Date	1000 seeds (g)	Remainder Seeds (g)	Total Seeds (g)
PI 258366	1		2012-07-19	2012-07-20	2012-08-10	0.6076	2.7205	3.3281	Mean Seed Weight (mg)	STDev	Mean Total Weight (g)	STDev	n
	2		2012-07-19	2012-07-20	2012-08-10	0.9989	1.9951	2.994
	3		2012-07-19	2012-07-20	2012-08-10	0.6662	2.6391	3.3053	0.757567	0.211045	3.20913	0.186659	3
PI 258367	3		2012-07-20	2012-07-20	2012-08-10	0.902	1.7175	2.6195
	4		2012-07-20	2012-07-20	2012-08-10	0.7338	2.4573	3.1911
	5		2012-07-20	2012-07-20	2012-08-10	0.9513	2.6652	3.6165	0.862367	0.114038	3.14237	0.500283	3
PI 304271	1		2012-07-23	2012-07-24	2012-08-14	0.6151	2.8632	3.4783
	2		2012-07-23	2012-07-24	2012-08-14	0.7938	2.5812	3.375
	3		2012-07-23	2012-07-24	2012-08-14	0.6307	2.9685	3.5992	0.679867	0.098977	3.48417	0.112215	3
PI 311735	2		2012-07-23	2012-07-24	2012-08-14	0.9241	4.5852	5.5093
	4		2012-07-23	2012-07-24	2012-08-14	0.9742	4.1536	5.1278
	5		2012-07-26	2012-07-27	2012-08-17	1.1673	3.3807	4.548	1.02187	0.128416	5.0617	0.484047	3
PI 597833A	1		2012-07-26	2012-07-27	2012-08-17	0.7468	2.2077	2.9545
PI 597833B	2		2012-07-26	2012-07-27	2012-08-17	0.6182	2.2559	2.8741
	3		2012-07-26	2012-07-27	2012-08-17	0.6815	2.0496	2.7311	0.7468	n/a	2.9545	n/a	1	5
	5		2012-07-26	2012-07-27	2012-08-17	0.646	3.0499	3.6959	0.648567	0.031728	3.10037	0.52068	3
PI 633192	1		2012-07-26	2012-08-07	2012-08-28	0.5749	2.7228	3.2977
	2		2012-07-26	2012-08-07	2012-08-28	0.6749	2.977	3.6519
	3		2012-07-26	2012-08-07	2012-08-28	0.5956	3.0204	3.616	0.615133	0.0527841	3.52187	0.194962	3
PI 633194	1		2012-07-27	2012-08-07	2012-08-28	0.7885	1.4282	2.2167
	4		2012-07-27	2012-08-07	2012-08-28	0.6542	1.8734	2.5276
	5		2012-07-27	2012-08-07	2012-08-28	0.6369	2.6769	3.3138	0.6932	0.0829843	2.68603	0.565449	3
PI 650140	2		2012-07-27	2012-08-06	2012-08-27	0.9899	1.7199	2.7098
	4		2012-07-27	2012-08-06	2012-08-27	0.9033	1.8619	2.7652
	5		2012-08-06	2012-08-06	2012-08-27	0.8459	2.8038	3.6497	0.913033	0.0724917	3.04157	0.527387	3
PI 650141	1		2012-08-13	2012-08-14	2012-09-04	0.6216	2.0572	2.6788
	2		2012-08-13	2012-08-14	2012-09-04	0.5856	1.5781	2.1637
	3		2012-08-13	2012-08-14	2012-09-04	0.488	2.2553	2.7433	0.565067	0.0691264	2.5286	0.317654	3
PI 650142A	6		2012-08-16	2012-08-17	2012-09-07	0.62	1.3152	1.9352
	7		2012-08-16	2012-08-17	2012-09-07	0.6926	1.5029	2.1955
	8		2012-08-16	2012-08-17	2012-09-07	0.6711	1.943	2.6141	0.698083	0.0528194	2.18062	0.237466	6
	2		2012-04-09		2012-04-30	0.7118	1.4064	2.1182
	4		2012-04-09		2012-04-30	0.7132	1.2976	2.0108
	5		2012-04-09		2012-04-30	0.7798	1.4301	2.2099
PI 650142B	6		2012-08-16	2012-08-17	2012-09-07	0.5774	2.2799	2.8573
	7		2012-08-16	2012-08-17	2012-09-07	0.5257	2.0899	2.6156
	8		2012-08-16	2012-08-17	2012-09-07	0.5482	2.1771	2.7253	0.54874	0.0184845	2.40788	0.458532	5
	1		2012-04-09		2012-04-30	0.547	1.273	1.82
	3		2012-04-09		2012-04-30	0.5454	1.4758	2.0212
PI 650157B	6		2012-08-20	2012-08-21	2012-09-11	0.8228	1.9227	2.7455
	7		2012-08-20	2012-08-21	2012-09-11	0.9432	0.9432	1.8864
	8		2012-08-20	2012-08-21	2012-09-11	0.8847	1.3051	2.1898	0.9095	0.071462	2.3057	0.361373	4	5
	2		2012-04-19		2012-05-10	0.9873	1.4138	2.4011
PI 650158B	6		2012-08-20	2012-08-22	2012-09-12	0.6953	1.6663	2.3616
	8		2012-08-20	2012-08-22	2012-09-12	0.8058	1.036	1.8418
	9		2012-08-20	2012-08-22	2012-09-12	0.7505	0.9348	1.6853	0.785075	0.0825079	2.04765	0.335102	4	5
	5		2012-04-19		2012-05-10	0.8887	1.4132	2.3019
PI 650163	1		2012-08-27	2012-08-29	2012-09-19	0.8122	2.1917	3.0039
	2		2012-08-27	2012-08-29	2012-09-19	0.8457	2.3404	3.1861
	3		2012-08-27	2012-08-29	2012-09-19	0.8326	2.5763	3.4089	0.830167	0.016882	3.19963	0.202839	3
PI 650164	1		2012-09-17	2012-09-26	2012-10-17	0.5203	1.2108	1.7311
	2		2012-09-17	2012-09-26	2012-10-17	0.7523	1.512	2.2643
	3		2012-09-24	2012-11-07	2012-11-28	0.5021	1.8632	2.3653	0.591567	0.139496	2.12023	0.340762	3
PI 650165	1		2012-09-24	2012-11-07	2012-11-28	0.7076	1.5684	2.276
	2		2012-10-09	2012-11-07	2012-11-28	0.7983	1.6308	2.4291
	3		2012-10-09	2012-11-07	2012-11-28	0.7626	2.0224	2.785	0.756167	0.045691	2.4967	0.261147	3
PI 650166	1		2012-10-12	2013-04-05	2013-04-26	0.6478	1.9812	2.629
	3		2012-10-12	2013-04-05	2013-04-26	0.5905	1.4728	2.0633
	4		2012-10-12	2013-04-05	2013-04-26	0.8062	3.3078	4.114	0.6815	0.111729	2.93543	1.05914	3
Raw values. Set 4
Accession #	Plant#		Harvest Date	Drying Start	Weigh Date	1000 seeds (g)	Remainder Seeds (g)	Total Seeds (g)
PI 311736	1		2013-04-18	2013-07-30	2013-08-20	0.6458	2.3523	2.9981	Mean Seed Weight (mg)	STDev	Mean Total Weight (g)	STDev
	2		2013-04-18	2013-07-30	2013-08-20	0.848	3.9122	4.7602
	3		2013-04-18	2013-07-30	2013-08-20	0.8856	2.5685	3.4541	0.793133	0.128972	3.73747	0.914588	3
PI 597833A	1		2012-07-26	2012-07-27	2012-08-17	0.7468	2.2077	2.9545
	6		2013-04-18	2013-07-30	2013-08-20	0.7564	1.4795	2.2359
	7		2013-04-18	2013-07-30	2013-08-20	0.8438	1.5138	2.3576	0.7868	0.0445448	2.60677	0.362726	4	5
	8		2013-04-18	2013-07-30	2013-08-20	0.8002	2.0789	2.8791
PI 633193	1		2013-04-23	2013-07-30	2013-08-20	0.7599	3.5515	4.3114
	2		2013-04-23	2013-07-30	2013-08-20	0.7833	4.1355	4.9188
	3		2013-04-23	2013-07-30	2013-08-20	0.7845	3.209	3.9935	0.7759	0.0138694	4.4079	0.470137	3
PI 650143	1		2013-04-23	2013-07-30	2013-08-20	0.186	1.8445	2.0305
	4		2013-04-23	2013-07-30	2013-08-20	0.1971	1.3065	1.5036
PI 650152	1		2013-04-24	2013-07-30	2013-08-20	0.3355	2.0399	2.3754	0.19155	0.00784889	1.76705	0.372575	2
	2		2013-04-24	2013-07-30	2013-08-20	0.3629	1.575	1.9379
	3		2013-04-24	2013-07-30	2013-08-20	0.3115	1.5687	1.8802	0.336633	0.0257187	2.0645	0.270789	3
PI 650155	1		2013-04-24	2013-07-30	2013-08-20	0.9452	2.5059	3.4511
	2		2013-04-24	2013-07-30	2013-08-20	0.8878	3.062	3.9498
	3		2013-04-24	2013-07-30	2013-08-20	0.8977	4.4645	5.3622	0.910233	0.0306839	4.25437	0.991285	3
PI 650157A	1		2013-04-25	2013-07-30	2013-08-20	0.8235	3.8712	4.6947
	2		2013-04-25	2013-07-30	2013-08-20	0.7694	3.3076	4.077
	3		2013-04-25	2013-07-30	2013-08-20	0.9465	0.5483	1.4948	0.846467	0.0907563	3.42217	1.69748	3
PI 650166	1		2012-10-12	2013-04-05	2013-04-26	0.6478	1.9812	2.629
	3		2012-10-12	2013-04-05	2013-04-26	0.5905	1.4728	2.0633
	4		2012-10-12	2013-04-05	2013-04-26	0.8062	3.3078	4.114	0.6815	0.111729	2.93543	1.05914	3
PI 650167	1		2013-04-25	2013-07-30	2013-08-20	0.2211	2.0138	2.2349
	3		2013-04-25	2013-07-30	2013-08-20	0.2175	2.0109	2.2284
	5		2013-04-25	2013-07-30	2013-08-20	0.1631	0.7691	0.9322	0.200567	0.032497	1.7985	0.750245	3
PI 650168	1		2013-04-29	2013-07-30	2013-08-20	0.9204	3.6474	4.5678
	3		2013-04-29	2013-07-30	2013-08-20	0.9495	5.3136	6.2631
	4		2013-04-29	2013-07-30	2013-08-20	0.7031	3.3154	4.0185	0.857667	0.134647	4.9498	1.17004	3

## Sheet: Table#6 Seed dimensions
Accession #	Mean Width	STDev	Mean Length	STDev	L:W Ratio	STDev	Accession #	Mean Seed Weight (mg)	STDev	Mean Total Weight (g)	STDev	Est. Total Seeds per Plant	n
PI 258366	0.870333	0.0846719	1.831	0.149161	2.11802	0.0404864	PI 258366	0.757567	0.211045	3.20913	0.186659	4236	10
PI 258367	0.990333	0.0282902	1.97433	0.0305014	2.00233	0.0332471	PI 258367	0.862367	0.114038	3.14237	0.500283	3644	10
PI 304269	0.882	0.0763151	1.86967	0.0326548	2.16588	0.158571	PI 304269	0.6608	0.0725656	1.51853	0.134795	2298	10
PI 304270	0.648	0.0929677	1.62633	0.110029	2.57385	0.224382	PI 304270	0.444633	0.0824394	1.44783	0.273429	3256	10
PI 304271	0.883667	0.0536874	1.71733	0.0925221	1.95314	0.0589603	PI 304271	0.679867	0.098977	3.48417	0.112215	5125	10
PI 311735	1.06233	0.0453578	1.95133	0.057492	1.84716	0.109457	PI 311735	1.02187	0.128416	5.0617	0.484047	4953	10
PI 311736*	0.901333	0.0493592	1.697	0.00964365	1.9026	0.114115	PI 311736*	0.793133	0.128972	3.73747	0.914588	4712	10
PI 597833A	0.89	0.035	1.8	0.0420357	2.0312	0.0806127	PI 597833A	0.7468	n/a	2.9545	n/a	3313	10
PI 597833B	0.868667	0.0462313	1.64733	0.0547205	1.90489	0.115115	PI 597833B	0.648567	0.031728	3.10037	0.52068	4780	10
PI 633192	0.874	0.00888819	1.753	0.056205	2.0201	0.0730324	PI 633192	0.615133	0.0527841	3.52187	0.194962	5725	10
PI 633193*	0.903667	0.0250067	1.75767	0.0320052	1.95093	0.0331795	PI 633193*	0.7759	0.0138694	4.4079	0.470137	5681	10
PI 633194	0.936	0.008	1.967	0.142454	2.10825	0.145614	PI 633194	0.6932	0.0829843	2.68603	0.565449	3875	10
PI 650140	1.01833	0.024379	2.117	0.047571	2.08722	0.0711708	PI 650140	0.913033	0.0724917	3.04157	0.527387	3331	10
PI 650141	0.826333	0.0314696	1.68467	0.0253246	2.04546	0.0590853	PI 650141	0.565067	0.0691264	2.5286	0.317654	4475	10
PI 650142A	0.832	0.038	1.79967	0.0592818	2.18774	0.116452	PI 650142A	0.698083	0.0528194	2.18062	0.237466	3124	10
PI 650142B	0.761667	0.00494975	1.73056	0.0282843	2.29753	0.0342742	PI 650142B	0.54874	0.0184845	2.40788	0.458532	4388	10
PI 650143*	0.703556	0.0148492	1.31119	0.00494975	1.8673	0.0405645	PI 650143*	0.19155	0.00784889	1.76705	0.372575	9225	10
PI 650144	0.7484	0.0219062	1.69833	0.0499733	2.2927	0.00451416	PI 650144	0.611333	0.0140607	2.03267	0.0643705	3325	10
PI 650145	0.823333	0.0341223	1.779	0.0335112	2.17736	0.0819959	PI 650145	0.689367	0.00291605	1.93087	0.220961	2801	10
PI 650146	0.812067	0.0520539	2.04067	0.0626844	2.55342	0.175115	PI 650146	0.806167	0.0614025	1.80007	0.415539	2233	10
PI 650147	0.803333	0.022745	2.02933	0.0238607	2.55838	0.105396	PI 650147	0.7902	0.0500716	1.70997	0.0907692	2164	10
PI 650148	0.787333	0.0181475	1.858	0.209007	2.3918	0.246098	PI 650148	0.660467	0.100772	1.5805	0.133842	2393	10
PI 650149	0.731333	0.0562968	1.64333	0.040464	2.26379	0.137702	PI 650149	0.5511	0.0597997	1.51797	0.18028	2754	10
PI 650150	0.889333	0.03646	2.0282	0.0726975	2.29619	0.17792	PI 650150	0.9297	0.127102	2.25077	0.127051	2421	10
PI 650151	0.770667	0.0141892	2.00933	0.0641665	2.62175	0.113188	PI 650151	0.719933	0.0427418	1.682	0.300233	2336	10
PI 650152*	0.793333	0.00737111	1.377	0.0208087	1.74177	0.0458068	PI 650152*	0.336633	0.0257187	2.0645	0.270789	6133	10
PI 650153	0.93	0.0283549	2.00933	0.0179258	2.17482	0.0826481	PI 650153	1.0473	0.104776	1.68037	0.0436434	1604	10
PI 650154	0.973333	0.120902	1.786	0.0183303	1.89779	0.159029	PI 650154	0.858667	0.0443843	2.28143	0.180406	2657	10
PI 650155*	0.937667	0.0237136	1.70267	0.047585	1.82219	0.0348816	PI 650155*	0.910233	0.0306839	4.25437	0.991285	4674	10
PI 650156	0.812	0.0364966	1.776	0.0935521	2.20639	0.112024	PI 650156	0.694067	0.0875837	1.888	0.0861434	2720	10
PI 650157A*	0.908	0.0602578	1.692	0.0585064	1.88533	0.0565775	PI 650157A*	0.846467	0.0907563	3.42217	1.69748	4043	10
PI 650157B	1	0.0922557	1.972	0.0612463	1.98801	0.20689	PI 650157B	0.9095	0.071462	2.3057	0.361373	2535	10
PI 650158A*	0.956	0.0591946	1.92867	0.0320832	2.04127	0.117449	PI 650158A*	0.9518	0.0414492	1.76373	0.546345	1853	10
PI 650158B	0.942	0.0711493	1.856	0.0691536	1.9812	0.173649	PI 650158B	0.785075	0.0825079	2.04765	0.335102	2608	10
PI 650159	1.03067	0.0150111	1.99333	0.0704651	1.93954	0.0620015	PI 650159	1.04563	0.0470164	2.6669	0.415237	2551	10
PI 650163	0.963	0.0204206	1.834	0.0115326	1.90991	0.0321547	PI 650163	0.830167	0.016882	3.19963	0.202839	3854	10
PI 650164	0.886333	0.0880019	1.772	0.0750267	2.02218	0.161935	PI 650164	0.591567	0.139496	1.90297	0.313048	3217	10
PI 650165	0.953667	0.0092376	1.99367	0.075295	2.10611	0.0874712	PI 650165	0.756167	0.045691	2.4967	0.261147	3302	10
PI 650166	0.9	0.0424617	1.82633	0.0455229	2.04526	0.0566153	PI 650166	0.6815	0.111729	2.93543	1.05914	4307	10
PI 650167*	0.687333	0.0230723	1.20233	0.015308	1.76213	0.0495934	PI 650167*	0.200567	0.032497	1.7985	0.750245	8967	10
PI 650168*	0.960333	0.0218251	1.73433	0.0575007	1.81217	0.0379581	PI 650168*	0.857667	0.134647	4.9498	1.17004	5771	10
Suneson	0.979333	0.0948543	1.93533	0.0643843	1.99539	0.145686	Suneson	0.784533	0.126669	2.9444	0.648845	3753	10
Min	0.648		1.20233		1.74177
Max	1.06233		2.117		2.62175
Average	0.876929		1.80267		2.08453
Median	0.887833		1.79983		2.03623
STDev	0.0971489		0.192261		0.222434

## Sheet: Table#7 Oil Values
Sample #	0	1	2	3	4	5	6	7	8	9	10	11	12	13	14	15	16	17	18	19	20	21	22	23	24	25	26	27	28	29	30	31	32	33	34	35	36	37	38	39	40	41	42	43		44	AVG(15+16)
Accession #	Suneson	PI 258366	PI 258367	PI 304269	PI 304270	PI 304271	PI 311735	PI 311736*	PI 597833A	PI 597833B	PI633192#1	PI 633193	PI 633194	PI 650140	PI 650141	PI 650142A	PI 650142A	PI 650142B	PI 650143*	PI 650144	PI 650145	PI 650146	PI 650147	PI 650148	PI 650149	PI 650150	PI 650151	PI 650152*	PI 650153	PI 650154	PI 650155*	PI 650156	PI 650157A*	PI 650157B	PI 650158A*	PI 650158B	PI 650159	PI 650163	PI 650164	PI 650165	PI 650166	PI 650167*	PI 650168*	SUNESON		SUNESON.31	PI 650142A+6
18:1n-9 oleic	10.6166	14.9982	14.6295	12.2267	14.1412	13.8079	12.1849	10.7223	14.3934	13.8897	13.6899	14.9431	12.2305	14.5196	15.7281	12.6967	14.8261	13.0125	9.83925	14.2305	13.3735	14.1316	11.8796	10.1359	9.12272	10.3414	14.4378	17.0748	9.82004	10.1447	14.0945	10.9967	13.9253	12.5776	13.82	11.413	12.0444	13.6421	13.2766	12.4701	12.2819	12.1556	12.3262	9.54067		11.6924	13.7614
18:2n-6 linoleic LA	26.9571	25.3892	24.819	28.6124	23.6191	21.2377	25.8217	24.7578	19.7357	19.6038	23.0511	17.9935	27.415	24.0209	28.3733	19.9218	27.5737	24.7973	19.7454	23.742	18.74	25.6437	20.8326	21.851	21.2964	20.1629	21.1936	17.3086	21.7257	19.7567	18.4161	19.0934	17.9209	21.1817	16.0754	21.6243	21.3351	20.8175	21.6114	27.6191	27.3431	21.4117	19.0878	27.3512		26.563	23.7478
18:3n-3 ALA	26.0347	26.6422	27.9304	23.5287	28.7472	29.4222	26.181	29.517	32.1533	33.4855	26.6907	33.7141	30.1457	27.5453	30.4022	32.489	26.9732	30.8797	29.1674	27.9115	36.215	27.8222	32.6109	33.2359	31.9959	35.2419	32.8355	24.8909	29.9048	33.8713	34.565	34.3459	32.4192	29.5798	32.7965	29.1733	30.0764	32.5168	28.974	23.5125	24.8628	29.6228	34.2919	25.1772		26.8921	29.7311
Sample #	0		24	28	18	23	29	25	7	31	35	22	36	41	6	3	12	40	42	39	33	17	38	20	37	10	15+16	5	34	9	32	30	21	4	19	8	26	13	2	11	1	14	27			43	44
Accession #	Suneson		PI 650149	PI 650153	PI 650143*	PI 650148	PI 650154	PI 650150	PI 311736*	PI 650156	PI 650158B	PI 650147	PI 650159	PI 650167*	PI 311735	PI 304269	PI 633194	PI 650166	PI 650168*	PI 650165	PI 650157B	PI 650142B	PI 650164	PI 650145	PI 650163	PI 633192#1	PI 650142A+6	PI 304271	PI 650158A*	PI 597833B	PI 650157A*	PI 650155*	PI 650146	PI 304270	PI 650144	PI 597833A	PI 650151	PI 650140	PI 258367	PI 633193*	PI 258366	PI 650141	PI 650152*			SUNESON #1	SUNESON.3 #11
18:1n-9 oleic	10.6166		9.12272	9.82004	9.83925	10.1359	10.1447	10.3414	10.7223	10.9967	11.413	11.8796	12.0444	12.1556	12.1849	12.2267	12.2305	12.2819	12.3262	12.4701	12.5776	13.0125	13.2766	13.3735	13.6421	13.6899	13.7614	13.8079	13.82	13.8897	13.9253	14.0945	14.1316	14.1412	14.2305	14.3934	14.4378	14.5196	14.6295	14.9431	14.9982	15.7281	17.0748			9.54067	11.6924
Sample #	0		27	11	34	30	32	8	9	20	5	26	37	42	38	1	2	4	10	13	15+16	19	31	33	14	21	22	36	41	17	25	29	35	18	6	12	23	28	39	40	3	7	24			43	44
Accession #	Suneson		PI 650152*	PI 633193*	PI 650158A*	PI 650155*	PI 650157A*	PI 597833A	PI 597833B	PI 650145	PI 304271	PI 650151	PI 650163	PI 650168*	PI 650164	PI 258366	PI 258367	PI 304270	PI633192#1	PI 650140	PI 650142A+6	PI 650144	PI 650156	PI 650157B	PI 650141	PI 650146	PI 650147	PI 650159	PI 650167*	PI 650142B	PI 650150	PI 650154	PI 650158B	PI 650143*	PI 311735	PI 633194	PI 650148	PI 650153	PI 650165	PI 650166	PI 304269	PI 311736*	PI 650149			SUNESON #1	SUNESON.3 #11
18:1n-9 oleic	10.6166		17.0748	14.9431	13.82	14.0945	13.9253	14.3934	13.8897	13.3735	13.8079	14.4378	13.6421	12.3262	13.2766	14.9982	14.6295	14.1412	13.6899	14.5196	13.7614	14.2305	10.9967	12.5776	15.7281	14.1316	11.8796	12.0444	12.1556	13.0125	10.3414	10.1447	11.413	9.83925	12.1849	12.2305	10.1359	9.82004	12.4701	12.2819	12.2267	10.7223	9.12272			9.54067	11.6924
18:2n-6 linoleic LA	26.9571		17.3086	17.9935	16.0754	18.4161	17.9209	19.7357	19.6038	18.74	21.2377	21.1936	20.8175	19.0878	21.6114	25.3892	24.819	23.6191	23.0511	24.0209	23.7478	23.742	19.0934	21.1817	28.3733	25.6437	20.8326	21.3351	21.4117	24.7973	20.1629	19.7567	21.6243	19.7454	25.8217	27.415	21.851	21.7257	27.6191	27.3431	28.6124	24.7578	21.2964			27.3512	26.563
oleic:linoleic	1:2.5		1:1	1:1.2	1:1.2	1:1.3	1:1.3	1:1.4	1:1.4	1:1.4	1:1.5	1:1.5	1:1.5	1:1.5	1:1.6	1:1.7	1:1.7	1:1.7	1:1.7	1:1.7	1:1.7	1:1.7	1:1.7	1:1.7	1:1.8	1:1.8	1:1.8	1:1.8	1:1.8	1:1.9	1:1.9	1:1.9	1:1.9	1:2	1:2.1	1:2.2	1:2.2	1:2.2	1:2.2	1:2.2	1:2.3	1:2.3	1:2.3
Dummy Series	37.5737		34.3834	32.9366	29.8954	32.5105	31.8462	34.1291	33.4935	32.1135	35.0456	35.6314	34.4596	31.414	34.888	40.3875	39.4485	37.7602	36.741	38.5405	37.5091	37.9724	30.0901	33.7593	44.1014	39.7753	32.7122	33.3795	33.5673	37.8098	30.5043	29.9014	33.0373	29.5846	38.0066	39.6455	31.9869	31.5458	40.0891	39.6249	40.8391	35.4801	30.4192
Sample #	0		27	1	11	2	5	8	10	13	32	34	4	14	19	9	21	26	30	38	15+16	37	20	33	39	3	6	40	41	17	36	42	22	35	12	31	18	7	28	29	25	23	24			43	44
Accession#	Suneson		PI 650152*	PI 258366	PI 633193*	PI 258367	PI 304271	PI 597833A	PI633192#1	PI 650140	PI 650157A*	PI 650158A*	PI 304270	PI 650141	PI 650144	PI 597833B	PI 650146	PI 650151	PI 650155*	PI 650164	PI 650142A+6	PI 650163	PI 650145	PI 650157B	PI 650165	PI 304269	PI 311735	PI 650166	PI 650167*	PI 650142B	PI 650159	PI 650168*	PI 650147	PI 650158B	PI 633194	PI 650156	PI 650143*	PI 311736*	PI 650153	PI 650154	PI 650150	PI 650148	PI 650149			SUNESON #1	SUNESON.3 #11
18:1n-9 oleic	10.6166		17.0748	14.9982	14.9431	14.6295	13.8079	14.3934	13.6899	14.5196	13.9253	13.82	14.1412	15.7281	14.2305	13.8897	14.1316	14.4378	14.0945	13.2766	13.7614	13.6421	13.3735	12.5776	12.4701	12.2267	12.1849	12.2819	12.1556	13.0125	12.0444	12.3262	11.8796	11.413	12.2305	10.9967	9.83925	10.7223	9.82004	10.1447	10.3414	10.1359	9.12272			9.54067	11.6924
18:2n-6 linoleic LA	26.9571		17.3086	25.3892	17.9935	24.819	21.2377	19.7357	23.0511	24.0209	17.9209	16.0754	23.6191	28.3733	23.742	19.6038	25.6437	21.1936	18.4161	21.6114	23.7478	20.8175	18.74	21.1817	27.6191	28.6124	25.8217	27.3431	21.4117	24.7973	21.3351	19.0878	20.8326	21.6243	27.415	19.0934	19.7454	24.7578	21.7257	19.7567	20.1629	21.851	21.2964			27.3512	26.563
18:3n-3 ALA	26.0347		24.8909	26.6422	33.7141	27.9304	29.4222	32.1533	26.6907	27.5453	32.4192	32.7965	28.7472	30.4022	27.9115	33.4855	27.8222	32.8355	34.565	28.974	29.7311	32.5168	36.215	29.5798	23.5125	23.5287	26.181	24.8628	29.6228	30.8797	30.0764	34.2919	32.6109	29.1733	30.1457	34.3459	29.1674	29.517	29.9048	33.8713	35.2419	33.2359	31.9959			25.1772	26.8921
oleic:linoleic:ALA	1:2.5:2.5		1:1:1.5	1:1.7:1.8	1:1.2:2.3	1:1.7:1.9	1:1.5:2.1	1:1.4:2.2	1:1.7:1.9	1:1.7:1.9	1:1.3:2.3	1:1.2:2.4	1:1.7:2	1:1.8:1.9	1:1.7:2	1:1.4:2.4	1:1.8:2	1:1.5:2.3	1:1.3:2.5	1:1.6:2.2	1:1.7:2.2	1:1.5:2.4	1:1.4:2.7	1:1.7:2.4	1:2.2:1.9	1:2.3:1.9	1:2.1:2.1	1:2.2:2	1:1.8:2.4	1:1.9:2.4	1:1.8:2.5	1:1.5:2.8	1:1.8:2.7	1:1.9:2.6	1:2.2:2.5	1:1.7:3.1	1:2:3	1:2.3:2.8	1:2.2:3	1:1.9:3.3	1:1.9:3.4	1:2.2:3.3	1:2.3:3.5
oleic:(linoleic+ALA)	1:5		1:2.5	1:3.5	1:3.5	1:3.6	1:3.6	1:3.6	1:3.6	1:3.6	1:3.6	1:3.6	1:3.7	1:3.7	1:3.7	1:3.8	1:3.8	1:3.8	1:3.8	1:3.8	1:3.9	1:3.9	1:4.1	1:4.1	1:4.1	1:4.2	1:4.2	1:4.2	1:4.2	1:4.3	1:4.3	1:4.3	1:4.5	1:4.5	1:4.7	1:4.8	1:5	1:5.1	1:5.2	1:5.2	1:5.3	1:5.5	1:5.8
Dummy Series	63.6083		59.2743	67.0297	66.6507	67.3789	64.4678	66.2824	63.4317	66.0858	64.2655	62.6919	66.5074	74.5035	65.884	66.979	67.5975	68.4669	67.0755	63.862	67.2402	66.9764	68.3285	63.339	63.6016	64.3678	64.1875	64.4877	63.1901	68.6896	63.4559	65.706	65.323	62.2106	69.7912	64.436	58.752	64.9971	61.4506	63.7727	65.7462	65.2228	62.415
	Suneson		PI 650152*	PI 650143*	PI 650167*	PI 304269	PI 304270	PI 650148	PI 650149	PI 650146	PI 633194	PI 650151	PI 650147	PI 650144	PI 650140	PI 650142B	PI 650150	PI 650165	PI 650142A	PI 633193*	PI 650141	PI 650164	PI 650154	PI 650145	PI 633192	PI 650158B	PI 258367	PI 304271	PI 650158A*	PI 650156	PI 258366	PI 650157B	PI 597833B	PI 650153	PI 650159	PI 597833A	PI 650157A*	PI 311735	PI 311736*	PI 650163	PI 650168*	PI 650166	PI 650155*
Mean OC (%)	30.6852		23.6053	23.9435	25.3166	26.437	26.437	26.883	29.1863	29.293	29.6357	29.8277	30.097	30.471	30.602	31.4663	31.8707	31.945	32.698	33.3513	33.4417	33.6423	33.8923	34.6433	34.7297	34.7707	35.5217	35.6343	35.6733	35.8583	36.0717	36.4473	36.918	37.437	37.4847	37.4877	37.723	38.1633	38.3213	39.5533	41.0223	43.9756	44.0688
3 plants per accession were analyzed for oil content. Oil content was determoned per 1000 seed weight. Values were an average of the 3								Oil content ranges from 23.6 to 44.1%

## Sheet: Table#8 Chromosome counts 
Accession	Chrsm Count	Date slide made	Image Number	n
PI258366	40	2012-06-07	1020	11
	40	2012-06-07	1021
	40	2012-06-07	1023
	38	2012-06-07	1029
	40	2012-06-07	1031
	40	2012-06-07	1036
	39	2012-06-07	1037
	40	2012-06-07	1040
	39	2012-06-07	1046
	40	2012-06-07	1055
	40	2012-06-07	1057
PI258367	38		1876	5
	38		1881
	36		1883
	38		1879
	38		1880
PI304269	40		1405	3
	40		1406
	40		1431
PI304270	40	09/27//17	2302	9
	40	09/27//17	2303
	36	09/27//17
	40	09/27//17
	40	09/27//17
	40	09/27//17
	37	09/27//17
	40	09/27//17
	36	09/27//17
PI304271	40	09/27//17	2308	16
	38	09/27//17	2309
	38	09/27//17	2310
	40	09/27//17	2311
	40	09/27//17	2312
	40	09/27//17
	38	09/27//17
	40	09/27//17
	40	09/27//17
	40	09/27//17
	40	09/27//17
	40	09/27//17
	38	09/27//17
	38	09/27//17
	36	09/27//17
	37	09/27//17
PI311735	38	2012-06-07	1016	5
	38	2012-06-07	1018
	38	2012-06-07	1058
	38	2012-06-07	1059
	38	2012-06-07	1008
PI311736	39		1653	11
	40		1654
	40		1656
	40		1658
	38		1659
	38		1665
	38		1667
		Updated 10/8/12
	40		2106
	40		2109
	40		2111
	40		2095
PI597833A	40	2012-05-22	786	15
	40	2012-05-22	799
	40	2012-05-22	802
	40	2012-05-22	805
	38
	39
	38
	40
	38
	40
	40
	40
	38
	36
	40
PI597833B	40	2012-05-22	808	33
	40	2012-05-22	809
	38	2012-05-22	813
	40	2012-05-22	814
	38
	38
	38
	39
	40
	37
	36
	38
	40
	40
	38
	40
	40
	38
	38
	38
	38
	40
	38
	39
	40
	40
	40
	38
	40
	38
	36
	41
	37
	36
PI633192	38		1891	17
	40		1892
	40		1894
	36		1898
	38		1899
	40		1901
	38
	38
	37
	40
	40
	40
	36
	38
	38
	36
PI633193	40	09/27//17	2415	17
	39	09/27//17	2416
	40	09/27//17	2417
	40	09/27//17	2418
	40	09/27//17
	40	09/27//17
	38	09/27//17
	36	09/27//17
	40	09/27//17
	40	09/27//17
	40	09/27//17
	40	09/27//17
	40	09/27//17
	38	09/27//17
	40	09/27//17
	36	09/27//17
	36	09/27//17
	40	09/27//17
PI633194	40	2012-06-07	977	5
	40	2012-06-07	983
	40	2012-06-07	985
	40	2012-06-07	989
	38	2012-06-07	990
PI650140	39		1735	18
	40		1736
	40		1737
	40		1738
	40		1739
	38
	38
	39
	40
	40
	38
	40
	40
	38
	40
	38
	40
	40
PI650141	38	2012-05-22	862	7
	36	2012-05-22	860
	36	2012-05-22	859
	38	2012-05-22	851
	38	2012-05-22	849
	38	2012-05-22	841
	38	2012-05-22	840
PI650142A	39	09/27//17	2448	16
	40	09/27//17	2449
	40	09/27//17	2450
	40	09/27//17	2451
	40	09/27//17
	38	09/27//17
	38	09/27//17
	40	09/27//17
	40	09/27//17
	37	09/27//17
	40	09/27//17
	40	09/27//17
	40	09/27//17
	40	09/27//17
	38	09/27//17
	40	09/27//17
PI650142B	40		1958	17
	40		1968
	38		1960
	40
	40
	40
	38
	36
	40
	36
	40
	40
	40
	40
	40
	36
	38
PI650143	40		1971	20
	40		1972
	37		1973
	38		1974
	40
	36
	39
	36
	38
	40
	40
	40
	38
	38
	40
	38
	40
	38
	38
	40
	39
PI650144	38		1359	3
	38		1361
	38		1368
PI650145	40		1433	6
	40		1439
	40		1440
	40		1442
	40		1443
	40		1445
PI650146	38		1379	6
	38		1383
	38		1372
		Updated 10/8/12
	38		2076
	38		2078
	38		2079
PI650147	40		1527	5
		Updated 10/8/12
	40		2091
	40		2094
	40		2082
	40		2083
PI650148	40		2229	4
	40		2231
	40		2234
	40		2261
PI650149	40		1492	3
	40		1475
	40		1486
PI650150	40		1462	3
	40		1469
	40		1471
PI650151	40		1498	5
	40		1500
	38		1502
	40		1503
	40		1504
PI650152	26	09/27//17	2523	21
	26	09/27//17	2524
	32	09/27//17	2525
	26	09/27//17	2526
	26	09/27//17
	26	09/27//17
	26	09/27//17
	30	09/27//17
	26	09/27//17
	26	09/27//17
	26	09/27//17
	30	09/27//17
	32	09/27//17
	30	09/27//17
	26	09/27//17
	26	09/27//17
	26	09/27//17
	26	09/27//17
	26	09/27//17
	26	09/27//17
	28	09/27//17
PI650153	40		1513	4
	40		1505
	40		1508
	40		1518
PI650154	40		1563	3
	40		1569
	40		1568
PI650155	40		1676	3
	40		1684
	40		1691
PI650156	40		1601	3
	40		1602
	40		1613
PI650157A	40		1995	13
	40		1996
	40		1997
	40		1998
	40
	38
	40
	39
	38
	38
	40
	40
	38
PI650157B	38		1976	7
	38		1979
	38		1986
	38		1988
	38		1990
	38		1991
	38		1993
PI650158A	40		1572	5
	40		1574
	40		1580
	40		1581
	40		1583
PI650158B	40		1905	4
	40		1913
	40		1907
	40		1908
PI650159	40		1539	4
	40		1540
	40		1553
	40		1559
PI650163	40	2012-05-22	816	4
	40	2012-05-22	820
	40	2012-05-22	825
	40	2012-05-22	829
PI650164	38	2012-06-07	998	4
	38	2012-06-07	1000
	38	2012-06-07	1001
	37	2012-06-07	991
PI650165	38	2012-05-22	744	6
	40	2012-05-22	754
	40	2012-05-22	765
	40	2012-05-22	775
	40	2012-05-22	781
	40	2012-05-22	783
PI650166	40		1707	9
	40		1708
	40		1710
	40		1721
	38		1723
	40		1725
	39		1730
	40		1732
	38
PI650167
	36?		1669	9
	38		1671
	38		1672
		Updated 10/8/12
	38		2262
	38		2267
	38		2273
	38		2276
	36		2277
	38		2278
PI650168	38		1620	3
	38		1621
	38		1625
Suneson WT #1	40		2002	12
	40		2003
	40		2009
	40		2012
	40		2017
	40		2033
		Update
Suneson WT	40	2012-01-30	36
	40	2012-01-30	64
	40	2012-02-17	125
	40	2012-02-17	128
	40	2012-02-17	131
	40	2012-02-17	135

## Sheet: Table#8 COT values
FLOW CYTOMETRIC ESTIMATION OF NUCLEAR DNA CONTENT OF PLANT SAMPLES
Date of analysis: 10/08/11
Sample name	Sample ID	Sample	Standard(int.)	DNA content	St. Dev
		G0+G1	G0+G1
		mean	mean	(pg/2C)	±
		Peak 1	CEN
Arabidopsis	1	119.84	710.21	0.421847
wt. (columbia)		99	601	0.411814
(somatic endo-polyploidy)		102.65	661.43	0.387985
		118.27	712.46	0.415006
		134.5	766.47	0.438699
				0.41507	0.0147258
		Peak 2	CEN
		229	710.21	0.8061
		201.62	601	0.838686
		226.6	661.43	0.856478
		249.36	712.46	0.874996
		250.83	766.47	0.818134
				0.838879	0.0279243
		Peak 3	CEN
		442.18	710.21	1.55651
		391.26	601	1.62754
		426	661.43	1.61015
		457.77	712.46	1.6063
		491.45	766.47	1.60297
				1.60069	0.0305078
		Peak 4	CEN
		852.43	710.21	3.00063
		752.5	601	3.1302
		819.66	661.43	3.09806
		883.55	712.46	3.10035
		927.35	766.47	3.02474
				3.0708	0.0563888
Camelina Sativa		Peak 1	CEN
PI 258366	2	257.75	390.24	1.65123
		275.45	421.24	1.63476
		295.53	457.23	1.61587
		319.35	490.95	1.62618
				1.63201	0.0149582
		Peak 1	CEN
PI 258367	3	258.73	387.55	1.66901
		278.91	418.94	1.66438
		300.91	453.16	1.66006
		319.69	489.54	1.6326
				1.65651	0.0163535
		Peak 1	CEN
PI 304271	4	264.54	393.9	1.67898
		280.18	423.58	1.65364
		304.87	457.26	1.66683
		323.54	489.21	1.65338
				1.66321	0.0122467
		Peak 1	CEN
PI 311735	5	260.89	395.53	1.64899
		280.73	431.13	1.62787
		303.58	462.38	1.6414
		323.23	497.87	1.62306
				1.63533	0.0119649
		Peak 1	CEN
PI 311736	6	256.74	394.2	1.62823
		273.05	423.93	1.61023
		296.56	457.92	1.61906
		319.2	492.34	1.62083
				1.61959	0.00739702
		Peak 1	CEN
PI 597833	7	262.07	403.98	1.6218
		279.97	439.27	1.59338
		303.14	471.16	1.60848
		322.45	509.57	1.58197
				1.60141	0.0173977
		Peak 1	CEN
PI 633192	8	257.22	401.71	1.60078
		274.7	430.33	1.59587
		295.93	460.41	1.60688
		316.46	490.32	1.61354
				1.60427	0.00764815
		Peak 1	CEN
PI 633193	9	257.36	399.18	1.6118
		273.04	427.7	1.59598
		296.17	454.56	1.62888
		313.64	491.79	1.59438
				1.60776	0.0161283
		Peak 1	CEN
PI 633194	10	268.51	406.67	1.65066
		282.72	438.2	1.61296
		303.85	471.14	1.61231
		323.47	511.59	1.58071
				1.61416	0.0286138
		Peak 1	CEN
PI 650140	11	258.89	393.04	1.64672
		275.79	422.16	1.63321
		294.34	460.15	1.59915
		317.23	492.41	1.6106
				1.62242	0.0215078
		Peak 1	CEN
PI 650141	12	252.79	390.32	1.61912
		271.56	422.96	1.60512
		288.64	454.07	1.58918
		309.3	491.41	1.57353
				1.59674	0.0197206
		Peak 1	CEN
PI 650163	13	264.81	390.69	1.6945
		278.48	421.95	1.64996
		300.89	455.69	1.65074
		321.12	492.53	1.62995
				1.65629	0.0272322
		Peak 1	CEN
PI 650164	14	256.84	389.76	1.64742
		272.81	420.86	1.62055
		295.56	454.45	1.62592
		312.29	488.29	1.5989
				1.6232	0.0199324
		Peak 1	CEN
PI 650165	15	247.84	385.51	1.60722
		264.03	421.22	1.56706
		284.14	451.27	1.57411
		303.95	482.24	1.57572
				1.58103	0.0178637
		Peak 1	CEN
PI 650166	16	263.78	388.58	1.69708
		279.34	414.64	1.68423
		298.39	453.59	1.6446
		322.96	485.4	1.66337
				1.67232	0.0231169
		Peak 1	CEN
PI 650167	17	256.33	384.77	1.66548
		269.72	421.06	1.60143
		289.22	454.05	1.59245
		311.61	490.75	1.58742
				1.61169	0.0363206
		Peak 1	CEN
PI 650168	18	225.14	385.28	1.46089
		248.46	415.04	1.4966
		261.57	441.85	1.47997
		278.57	474.06	1.46907
				1.47663	0.01544
PI 658366	19
Corrupted data
Sample name	Sample ID	Sample	Standard(int.)	DNA content	St. Dev
		G0+G1	G0+G1
		mean	mean	(pg/2C)	±
			CEN
PI 650159	20	180.06	309.67	1.45364
		195.25	335.63	1.45435
		214.88	361.98	1.48406
		231.91	399.36	1.45176
				1.46095	0.0154423
			CEN
PI 597833A	21	177.37	309.67	1.43193
		187.93	335.63	1.39983
		205.18	361.98	1.41707
		222.7	399.36	1.39411
				1.41073	0.0171724
			CEN
PI 650147	23	169.84	309.67	1.37114
		188.93	335.63	1.40728
		195.11	361.98	1.34752
		216.42	399.36	1.35479
				1.37018	0.0266303
			CEN
Arabidopsis w.t. (Coumbia)	24	103.89	756.33	0.343402
		111.71	797.25	0.350298
		115.16	855.31	0.336603
		137.55	916.06	0.375385
				0.351422	0.0169254

## Sheet: Chrom and COT charts
Accession	c	n	Chr.cnt Score	Chrom. (#)	DNA (pg/2C)	STDev	Accession			Accession	DNA (pg/2C)	Chromo. (#)				PI 597833	PI 650142	PI 650157	PI 650158
										Suneson	1.14429	40			Phenotype A	1.41073	1.44469	1.35316	1.35313
PI 258366	8	11	0.727273	40	1.63201	0.0149582	PI 258366								Phenotype B	1.38001	0.582808	1.23072	0.970357
PI 258367	4	5	0.8	38	1.65651	0.0163535	PI 258367			PI 650142B	0.582808	40			Chr. Count A	40	40	40	40
PI 304269	3	3	1	40	1.58375	0.00840508	PI 304269			PI 650156	0.829108	40			Chr. Count B	40	40	38	40
PI 304270	6	9	0.666667	40	1.54939	0.0316001	PI 304270			PI 650158B	0.970357	40
PI 304271	9	16	0.5625	40	1.66321	0.0122467	PI 304271			PI 650154	0.972083	40
PI 311735	5	5	1	38	1.63533	0.0119649	PI 311735			PI 650150	0.984399	40
PI 311736*	7	11	0.636364	40	1.61959	0.00739702	PI 311736*			PI 650152*	1.15353	26
PI 597833A	9	15	0.6	40	1.41073	0.0171724	PI 597833A			PI 650153	1.19746	40
PI 597833B	13	33	0.393939	40	1.38001	0.0991418	PI 597833B			PI 650157B	1.23072	38
PI 633192	6	17	0.352941	40	1.60427	0.00764815	PI 633192			PI 650144	1.25311	38
PI 633193*	12	17	0.705882	40	1.60776	0.0161283	PI 633193*			PI 650148	1.27268	40
PI 633194	4	5	0.8	40	1.61416	0.0286138	PI 633194			PI 650143*	1.29218	38
PI 650140	11	18	0.611111	40	1.62242	0.0215078	PI 650140			PI 650149	1.30123	40
PI 650141	5	7	0.714286	38	1.59674	0.0197206	PI 650141			PI 650145	1.329	40
PI 650142A	11	16	0.6875	40	1.44469	0.0521393	PI 650142A			PI 650146	1.33144	38
PI 650142B	11	17	0.647059	40	0.582808	0.0171707	PI 650142B			PI 650158A*	1.35313	40
PI 650143*	9	20	0.45	38	1.29218	0.0973897	PI 650143*			PI 650157A*	1.35316	40
PI 650144	3	3	1	38	1.25311	0.0936132	PI 650144			PI 650147	1.37018	40
PI 650145	6	6	1	40	1.329	0.0827004	PI 650145			PI 597833B	1.38001	40
PI 650146	6	6	1	38	1.33144	0.0704282	PI 650146			PI 597833A	1.41073	40
PI 650147	5	5	1	40	1.37018	0.0266303	PI 650147			PI 650155*	1.4212	40
PI 650148	4	4	1	40	1.27268	0.0336746	PI 650148			PI 650151	1.43011	40
PI 650149	3	3	1	40	1.30123	0.0402942	PI 650149			PI 650142A	1.44469	40
PI 650150	3	3	1	40	0.984399	0.0721038	PI 650150			PI 650159	1.46095	40
PI 650151	4	5	0.8	40	1.43011	0.0310965	PI 650151			PI 650168*	1.47663	38
PI 650152*	15	21	0.714286	26	1.15353	0.0945545	PI 650152*			PI 304270	1.54939	40
PI 650153	4	4	1	40	1.19746	0.0632943	PI 650153			PI 650165	1.58103	40
PI 650154	3	3	1	40	0.972083	0.0880235	PI 650154			PI 304269	1.58375	40
PI 650155*	3	3	1	40	1.4212	0.0834516	PI 650155*			PI 650141	1.59674	38
PI 650156	3	3	1	40	0.829108	0.0929461	PI 650156			PI 633192	1.60427	40
PI 650157A*	8	13	0.615385	40	1.35316	0.0144266	PI 650157A*			PI 633193*	1.60776	40
PI 650157B	7	7	1	38	1.23072	0.045213	PI 650157B			PI 650167*	1.61169	38
PI 650158A*	5	5	1	40	1.35313	0.0247124	PI 650158A*			PI 633194	1.61416	40
PI 650158B	4	4	1	40	0.970357	0.0427255	PI 650158B			PI 311736*	1.61959	40
PI 650159	4	4	1	40	1.46095	0.0154423	PI 650159			PI 650140	1.62242	40
PI 650163	4	4	1	40	1.65629	0.0272322	PI 650163			PI 650164	1.6232	38
PI 650164	3	4	0.75	38	1.6232	0.0199324	PI 650164			PI 258366	1.63201	40
PI 650165	5	6	0.833333	40	1.58103	0.0178637	PI 650165			PI 311735	1.63533	38
PI 650166	6	8	0.75	40	1.67232	0.0231169	PI 650166			PI 650163	1.65629	40
PI 650167*	6	9	0.666667	38	1.61169	0.0363206	PI 650167*			PI 258367	1.65651	38
PI 650168*	3	3	1	38	1.47663	0.01544	PI 650168*			PI 304271	1.66321	40
Suneson	12	12	1	40	1.14429	0.0628414	Suneson			PI 650166	1.67232	40
			26 Chromosomes (1/42)	1	0.582808	Min
			40 Chromosomes (30/42)	31	1.67232	Max
			38 Chromosomes (11/42)	10	1.39226	Average
			36 Chromosomes (2/42)	0	1.42566	Median
			Total	42	0.254226	Stdev

[truncated: 1 more sheets: All Results (greenhouse)]
